# Supplementary material for: The mitochondrial genome and Epigenome of the Golden lion Tamarin from fecal DNA using Nanopore adaptive sequencing
Source: BMC Genomics. 2021 Oct 7;22:726. doi: 10.1186/s12864-021-08046-7 (PMC8499546; doi:10.1186/s12864-021-08046-7)
Supplement: Supplementary file 3 — Additional file 3: Table S7. 5′ methylcytosine CpG calls from Nanopolish. [file 12864_2021_8046_MOESM3_ESM.xlsx]

## Sheet: Summary
Table S1. Methylation frequency by cytosine.
Summary table of methylation
		>1% methylation			>5% methylation			>10% methylation
	Total Sites	1st run	2nd Run	# replicated	1st run	2nd Run	# replicated	1st run	2nd Run	# replicated	Avg cov (1st)	Avg cov (2nd)
5mC CpG	642	11	13	0	2	2	0	0	0	0	43X	63X
5hmC CpG	642	328	309	196	124	67	44	56	21	15	43X	63X
5mC CH	5469	0	0	0	0	0	0	0	0	0	49X	73X
5hmC CH	5469	183	189	18	4	0	0	1	0	0	49X	73X
Table S2. Summary DNA methylation
		>1% methylation			>5% methylation			Coverage
	Total Sites	1st run	2nd run	# replicated	1st run	2nd run	# replicated	1st run	2nd run
5mC CpG	642	11	13	0	2	2	0	43X	63X
5hmC CpG	642	328	309	196	124	67	44	43X	63X
5mC CH	5469	0	0	0	0	0	0	49X	73X
5hmC CH	5469	183	189	18	4	0	0	49X	73X
Note that number of total sites accounts for dinucleotides in both strands.

## Sheet: 5mCpG Megalodon
Table S3. 5'methylcytosine CpG calls from Megalodon
Species	Start	End	Strand	1st run coverage	1st run methylation %	2nd run coverage	2nd run methylation %
Leontopithecus	68	69	+	30	0	43	0
Leontopithecus	69	70	-	33	0	37	0
Leontopithecus	76	77	+	36	0	47	0
Leontopithecus	77	78	-	13	0	17	0
Leontopithecus	111	112	+	36	0	48	0
Leontopithecus	112	113	-	39	0	45	0
Leontopithecus	131	132	+	31	0	40	0
Leontopithecus	132	133	-	14	0	31	6.5
Leontopithecus	149	150	+	35	0	46	0
Leontopithecus	150	151	-	38	0	46	0
Leontopithecus	176	177	+	42	0	52	0
Leontopithecus	177	178	-	41	0	53	0
Leontopithecus	182	183	+	35	0	38	0
Leontopithecus	183	184	-	38	0	50	0
Leontopithecus	263	264	+	44	0	47	0
Leontopithecus	264	265	-	42	0	52	0
Leontopithecus	269	270	+	43	0	46	0
Leontopithecus	270	271	-	45	0	57	0
Leontopithecus	285	286	+	49	0	57	0
Leontopithecus	286	287	-	43	0	56	0
Leontopithecus	359	360	+	49	0	57	0
Leontopithecus	360	361	-	35	0	60	0
Leontopithecus	365	366	+	50	0	59	0
Leontopithecus	366	367	-	36	0	51	0
Leontopithecus	517	518	+	54	0	77	0
Leontopithecus	518	519	-	27	0	69	0
Leontopithecus	544	545	+	41	0	66	0
Leontopithecus	545	546	-	29	0	66	0
Leontopithecus	560	561	+	35	0	57	0
Leontopithecus	561	562	-	30	0	72	0
Leontopithecus	636	637	+	41	0	72	0
Leontopithecus	637	638	-	33	0	69	0
Leontopithecus	674	675	+	40	0	74	1.4
Leontopithecus	675	676	-	32	0	60	0
Leontopithecus	677	678	+	36	0	72	0
Leontopithecus	678	679	-	41	0	73	0
Leontopithecus	713	714	+	43	0	77	1.3
Leontopithecus	714	715	-	31	0	66	0
Leontopithecus	745	746	+	38	0	75	1.3
Leontopithecus	746	747	-	24	0	52	0
Leontopithecus	903	904	+	36	0	70	0
Leontopithecus	904	905	-	41	0	65	0
Leontopithecus	983	984	+	30	0	68	0
Leontopithecus	984	985	-	40	0	59	0
Leontopithecus	986	987	+	32	0	76	0
Leontopithecus	987	988	-	47	0	69	0
Leontopithecus	1007	1008	+	12	0	32	0
Leontopithecus	1008	1009	-	48	0	65	0
Leontopithecus	1046	1047	+	25	0	73	0
Leontopithecus	1047	1048	-	39	0	63	0
Leontopithecus	1192	1193	+	13	0	41	0
Leontopithecus	1193	1194	-	57	0	67	0
Leontopithecus	1256	1257	+	29	0	75	0
Leontopithecus	1257	1258	-	27	0	42	0
Leontopithecus	1259	1260	+	21	0	72	0
Leontopithecus	1260	1261	-	37	0	57	0
Leontopithecus	1301	1302	+	16	0	48	0
Leontopithecus	1302	1303	-	37	0	47	0
Leontopithecus	1311	1312	+	27	0	79	0
Leontopithecus	1312	1313	-	55	0	71	0
Leontopithecus	1314	1315	+	27	0	72	0
Leontopithecus	1315	1316	-	61	0	73	0
Leontopithecus	1334	1335	+	26	0	76	0
Leontopithecus	1335	1336	-	51	0	68	0
Leontopithecus	1355	1356	+	30	0	75	0
Leontopithecus	1356	1357	-	61	0	70	0
Leontopithecus	1367	1368	+	33	0	78	0
Leontopithecus	1368	1369	-	58	0	67	0
Leontopithecus	1437	1438	+	26	0	72	0
Leontopithecus	1438	1439	-	59	0	71	0
Leontopithecus	1487	1488	+	19	0	69	0
Leontopithecus	1488	1489	-	51	0	64	0
Leontopithecus	1514	1515	+	29	0	77	0
Leontopithecus	1515	1516	-	54	0	72	0
Leontopithecus	1529	1530	+	20	0	71	0
Leontopithecus	1530	1531	-	39	0	59	0
Leontopithecus	1543	1544	+	29	0	78	0
Leontopithecus	1544	1545	-	50	0	72	0
Leontopithecus	1755	1756	+	18	0	54	0
Leontopithecus	1756	1757	-	42	0	73	0
Leontopithecus	1866	1867	+	36	0	85	0
Leontopithecus	1867	1868	-	48	2.1	72	0
Leontopithecus	1927	1928	+	39	0	75	0
Leontopithecus	1928	1929	-	36	0	48	0
Leontopithecus	1947	1948	+	41	0	81	0
Leontopithecus	1948	1949	-	46	0	71	0
Leontopithecus	2016	2017	+	36	0	68	0
Leontopithecus	2017	2018	-	53	0	81	0
Leontopithecus	2083	2084	+	40	0	78	0
Leontopithecus	2084	2085	-	53	0	80	0
Leontopithecus	2091	2092	+	44	0	82	0
Leontopithecus	2092	2093	-	47	0	66	0
Leontopithecus	2104	2105	+	41	0	74	0
Leontopithecus	2105	2106	-	46	0	76	0
Leontopithecus	2126	2127	+	41	0	78	0
Leontopithecus	2127	2128	-	39	0	60	0
Leontopithecus	2134	2135	+	41	0	78	0
Leontopithecus	2135	2136	-	36	0	70	0
Leontopithecus	2157	2158	+	35	0	79	0
Leontopithecus	2158	2159	-	40	0	78	0
Leontopithecus	2175	2176	+	33	0	75	0
Leontopithecus	2176	2177	-	46	0	75	0
Leontopithecus	2190	2191	+	40	0	77	0
Leontopithecus	2191	2192	-	32	0	61	0
Leontopithecus	2215	2216	+	35	0	71	0
Leontopithecus	2216	2217	-	41	0	77	0
Leontopithecus	2245	2246	+	36	0	68	0
Leontopithecus	2246	2247	-	42	0	85	0
Leontopithecus	2273	2274	+	39	0	80	0
Leontopithecus	2274	2275	-	22	0	45	0
Leontopithecus	2283	2284	+	30	0	71	0
Leontopithecus	2284	2285	-	34	0	68	0
Leontopithecus	2340	2341	+	45	0	84	0
Leontopithecus	2341	2342	-	39	0	77	0
Leontopithecus	2461	2462	+	33	0	69	0
Leontopithecus	2462	2463	-	36	0	82	0
Leontopithecus	2720	2721	+	34	0	62	0
Leontopithecus	2721	2722	-	40	0	87	0
Leontopithecus	2795	2796	+	37	0	76	0
Leontopithecus	2796	2797	-	37	0	76	0
Leontopithecus	2854	2855	+	44	0	78	0
Leontopithecus	2855	2856	-	27	0	46	0
Leontopithecus	2951	2952	+	18	0	38	0
Leontopithecus	2952	2953	-	42	0	87	0
Leontopithecus	2974	2975	+	44	0	84	0
Leontopithecus	2975	2976	-	37	0	82	0
Leontopithecus	3070	3071	+	47	0	85	0
Leontopithecus	3071	3072	-	31	0	68	0
Leontopithecus	3074	3075	+	24	0	64	0
Leontopithecus	3075	3076	-	41	0	86	0
Leontopithecus	3366	3367	+	35	0	58	0
Leontopithecus	3367	3368	-	30	0	68	0
Leontopithecus	3454	3455	+	39	0	76	0
Leontopithecus	3455	3456	-	20	0	58	0
Leontopithecus	3466	3467	+	39	0	71	0
Leontopithecus	3467	3468	-	35	0	88	0
Leontopithecus	3517	3518	+	32	0	68	0
Leontopithecus	3518	3519	-	42	0	89	0
Leontopithecus	3522	3523	+	29	0	65	0
Leontopithecus	3523	3524	-	29	0	62	0
Leontopithecus	3684	3685	+	40	0	72	0
Leontopithecus	3685	3686	-	31	0	69	0
Leontopithecus	3745	3746	+	34	0	60	0
Leontopithecus	3746	3747	-	34	0	86	0
Leontopithecus	3846	3847	+	26	0	55	0
Leontopithecus	3847	3848	-	26	3.8	80	0
Leontopithecus	3849	3850	+	39	0	77	0
Leontopithecus	3850	3851	-	20	0	60	1.7
Leontopithecus	3900	3901	+	32	0	62	0
Leontopithecus	3901	3902	-	29	0	72	0
Leontopithecus	3909	3910	+	39	0	76	0
Leontopithecus	3910	3911	-	21	0	66	1.5
Leontopithecus	3940	3941	+	40	0	73	0
Leontopithecus	3941	3942	-	31	0	85	0
Leontopithecus	3978	3979	+	45	0	78	0
Leontopithecus	3979	3980	-	32	0	77	0
Leontopithecus	3984	3985	+	43	0	79	0
Leontopithecus	3985	3986	-	26	0	78	0
Leontopithecus	3990	3991	+	44	0	75	0
Leontopithecus	3991	3992	-	30	0	84	0
Leontopithecus	4011	4012	+	44	0	79	0
Leontopithecus	4012	4013	-	34	0	85	0
Leontopithecus	4103	4104	+	35	0	68	0
Leontopithecus	4104	4105	-	20	0	52	0
Leontopithecus	4110	4111	+	38	0	76	0
Leontopithecus	4111	4112	-	31	0	83	0
Leontopithecus	4119	4120	+	36	0	74	0
Leontopithecus	4120	4121	-	29	0	82	0
Leontopithecus	4243	4244	+	32	0	72	0
Leontopithecus	4244	4245	-	36	0	86	0
Leontopithecus	4249	4250	+	32	0	72	0
Leontopithecus	4250	4251	-	28	0	76	0
Leontopithecus	4270	4271	+	29	0	62	0
Leontopithecus	4271	4272	-	33	0	78	0
Leontopithecus	4306	4307	+	37	0	75	0
Leontopithecus	4307	4308	-	27	0	77	0
Leontopithecus	4444	4445	+	30	0	70	0
Leontopithecus	4445	4446	-	27	0	81	0
Leontopithecus	4510	4511	+	35	0	71	0
Leontopithecus	4511	4512	-	31	0	80	0
Leontopithecus	4613	4614	+	33	0	75	0
Leontopithecus	4614	4615	-	32	0	65	0
Leontopithecus	4747	4748	+	34	0	66	0
Leontopithecus	4748	4749	-	25	0	61	0
Leontopithecus	4753	4754	+	30	0	62	0
Leontopithecus	4754	4755	-	20	0	58	0
Leontopithecus	4947	4948	+	18	0	36	0
Leontopithecus	4948	4949	-	28	0	65	0
Leontopithecus	5104	5105	+	26	0	55	0
Leontopithecus	5105	5106	-	34	0	70	0
Leontopithecus	5172	5173	+	35	0	60	0
Leontopithecus	5173	5174	-	33	0	68	0
Leontopithecus	5236	5237	+	21	0	41	0
Leontopithecus	5237	5238	-	29	0	62	0
Leontopithecus	5257	5258	+	37	0	63	0
Leontopithecus	5258	5259	-	29	0	63	0
Leontopithecus	5385	5386	+	40	0	67	0
Leontopithecus	5386	5387	-	37	0	66	0
Leontopithecus	5493	5494	+	35	0	45	0
Leontopithecus	5494	5495	-	19	0	54	0
Leontopithecus	5508	5509	+	50	0	63	0
Leontopithecus	5509	5510	-	29	0	70	0
Leontopithecus	5566	5567	+	51	0	62	0
Leontopithecus	5567	5568	-	32	0	75	0
Leontopithecus	5665	5666	+	30	0	50	0
Leontopithecus	5666	5667	-	30	0	72	0
Leontopithecus	5673	5674	+	34	0	50	0
Leontopithecus	5674	5675	-	30	0	75	0
Leontopithecus	5691	5692	+	42	0	59	0
Leontopithecus	5692	5693	-	27	3.7	67	0
Leontopithecus	5703	5704	+	26	0	43	0
Leontopithecus	5704	5705	-	26	0	71	0
Leontopithecus	5763	5764	+	38	0	58	0
Leontopithecus	5764	5765	-	30	0	69	0
Leontopithecus	5835	5836	+	25	0	52	0
Leontopithecus	5836	5837	-	35	0	68	0
Leontopithecus	5839	5840	+	28	0	57	0
Leontopithecus	5840	5841	-	33	0	67	0
Leontopithecus	5851	5852	+	29	0	55	0
Leontopithecus	5852	5853	-	45	0	72	0
Leontopithecus	5869	5870	+	23	0	50	0
Leontopithecus	5870	5871	-	44	0	72	0
Leontopithecus	6079	6080	+	32	0	61	0
Leontopithecus	6080	6081	-	36	0	67	0
Leontopithecus	6092	6093	+	31	0	57	0
Leontopithecus	6093	6094	-	28	0	57	0
Leontopithecus	6127	6128	+	25	0	52	0
Leontopithecus	6128	6129	-	40	0	68	0
Leontopithecus	6206	6207	+	25	0	53	0
Leontopithecus	6207	6208	-	35	0	67	0
Leontopithecus	6280	6281	+	23	0	60	0
Leontopithecus	6281	6282	-	39	0	66	0
Leontopithecus	6512	6513	+	25	0	58	0
Leontopithecus	6513	6514	-	24	0	54	0
Leontopithecus	6680	6681	+	14	0	37	0
Leontopithecus	6681	6682	-	37	0	53	0
Leontopithecus	6833	6834	+	42	0	77	0
Leontopithecus	6834	6835	-	17	0	27	0
Leontopithecus	6884	6885	+	40	0	74	0
Leontopithecus	6885	6886	-	24	0	54	0
Leontopithecus	6888	6889	+	39	0	73	0
Leontopithecus	6889	6890	-	36	0	66	1.5
Leontopithecus	6933	6934	+	39	0	69	0
Leontopithecus	6934	6935	-	13	0	18	5.6
Leontopithecus	6938	6939	+	43	0	76	0
Leontopithecus	6939	6940	-	14	7.1	34	0
Leontopithecus	6947	6948	+	43	0	75	0
Leontopithecus	6948	6949	-	34	0	63	0
Leontopithecus	6967	6968	+	33	0	56	0
Leontopithecus	6968	6969	-	33	0	63	0
Leontopithecus	7099	7100	+	25	0	52	0
Leontopithecus	7100	7101	-	29	3.4	64	0
Leontopithecus	7112	7113	+	30	0	70	0
Leontopithecus	7113	7114	-	34	0	51	0
Leontopithecus	7191	7192	+	20	0	57	0
Leontopithecus	7192	7193	-	42	0	65	0
Leontopithecus	7237	7238	+	22	0	58	0
Leontopithecus	7238	7239	-	39	0	56	0
Leontopithecus	7250	7251	+	27	0	65	0
Leontopithecus	7251	7252	-	44	0	69	0
Leontopithecus	7403	7404	+	21	0	42	0
Leontopithecus	7404	7405	-	56	0	74	0
Leontopithecus	7433	7434	+	24	0	62	0
Leontopithecus	7434	7435	-	47	0	68	0
Leontopithecus	7463	7464	+	32	0	74	0
Leontopithecus	7464	7465	-	52	0	75	0
Leontopithecus	7476	7477	+	31	0	65	0
Leontopithecus	7477	7478	-	46	0	69	0
Leontopithecus	7541	7542	+	32	0	74	0
Leontopithecus	7542	7543	-	48	0	70	0
Leontopithecus	7595	7596	+	36	0	73	0
Leontopithecus	7596	7597	-	51	0	63	0
Leontopithecus	7601	7602	+	37	0	74	0
Leontopithecus	7602	7603	-	50	0	62	0
Leontopithecus	7609	7610	+	31	0	66	0
Leontopithecus	7610	7611	-	47	0	66	0
Leontopithecus	7612	7613	+	35	0	73	0
Leontopithecus	7613	7614	-	46	0	62	0
Leontopithecus	7622	7623	+	24	0	45	0
Leontopithecus	7623	7624	-	49	0	69	0
Leontopithecus	7680	7681	+	39	0	72	0
Leontopithecus	7681	7682	-	44	0	62	0
Leontopithecus	7713	7714	+	31	0	57	0
Leontopithecus	7714	7715	-	44	0	68	0
Leontopithecus	7739	7740	+	44	0	66	0
Leontopithecus	7740	7741	-	47	0	66	0
Leontopithecus	7773	7774	+	47	0	80	0
Leontopithecus	7774	7775	-	48	0	74	0
Leontopithecus	7796	7797	+	47	0	77	0
Leontopithecus	7797	7798	-	45	0	72	0
Leontopithecus	7799	7800	+	32	0	57	0
Leontopithecus	7800	7801	-	35	0	49	0
Leontopithecus	7883	7884	+	43	0	67	0
Leontopithecus	7884	7885	-	33	0	61	0
Leontopithecus	7889	7890	+	30	0	38	0
Leontopithecus	7890	7891	-	46	0	76	0
Leontopithecus	8010	8011	+	25	0	52	0
Leontopithecus	8011	8012	-	58	0	72	1.4
Leontopithecus	8229	8230	+	32	0	81	0
Leontopithecus	8230	8231	-	70	0	78	1.3
Leontopithecus	8315	8316	+	33	0	70	0
Leontopithecus	8316	8317	-	56	0	63	0
Leontopithecus	8337	8338	+	32	0	69	0
Leontopithecus	8338	8339	-	70	0	78	0
Leontopithecus	8411	8412	+	33	0	69	0
Leontopithecus	8412	8413	-	48	0	51	0
Leontopithecus	8537	8538	+	39	0	73	0
Leontopithecus	8538	8539	-	53	0	57	0
Leontopithecus	8621	8622	+	39	2.6	60	0
Leontopithecus	8622	8623	-	44	0	68	0
Leontopithecus	8627	8628	+	46	0	77	0
Leontopithecus	8628	8629	-	53	0	65	0
Leontopithecus	8665	8666	+	30	0	53	0
Leontopithecus	8666	8667	-	63	0	75	0
Leontopithecus	8668	8669	+	31	0	63	0
Leontopithecus	8669	8670	-	43	0	63	0
Leontopithecus	8835	8836	+	40	0	68	0
Leontopithecus	8836	8837	-	37	0	48	0
Leontopithecus	8867	8868	+	25	0	60	0
Leontopithecus	8868	8869	-	47	0	73	0
Leontopithecus	8921	8922	+	41	0	72	0
Leontopithecus	8922	8923	-	48	0	56	0
Leontopithecus	9005	9006	+	37	0	67	0
Leontopithecus	9006	9007	-	55	0	57	0
Leontopithecus	9033	9034	+	30	0	51	0
Leontopithecus	9034	9035	-	67	0	68	0
Leontopithecus	9047	9048	+	42	0	70	0
Leontopithecus	9048	9049	-	54	0	61	0
Leontopithecus	9060	9061	+	39	0	70	0
Leontopithecus	9061	9062	-	63	0	62	0
Leontopithecus	9071	9072	+	23	0	48	0
Leontopithecus	9072	9073	-	59	0	63	0
Leontopithecus	9077	9078	+	40	0	72	0
Leontopithecus	9078	9079	-	65	0	62	0
Leontopithecus	9120	9121	+	41	0	72	0
Leontopithecus	9121	9122	-	65	0	64	0
Leontopithecus	9134	9135	+	34	0	63	0
Leontopithecus	9135	9136	-	51	0	55	0
Leontopithecus	9199	9200	+	34	0	54	0
Leontopithecus	9200	9201	-	59	0	47	0
Leontopithecus	9290	9291	+	40	0	75	0
Leontopithecus	9291	9292	-	62	0	66	0
Leontopithecus	9296	9297	+	24	0	52	0
Leontopithecus	9297	9298	-	68	0	70	0
Leontopithecus	9320	9321	+	36	0	75	0
Leontopithecus	9321	9322	-	51	0	53	0
Leontopithecus	9351	9352	+	18	0	39	0
Leontopithecus	9352	9353	-	66	0	72	0
Leontopithecus	9389	9390	+	31	0	64	0
Leontopithecus	9390	9391	-	56	0	67	0
Leontopithecus	9467	9468	+	14	0	29	0
Leontopithecus	9468	9469	-	76	0	71	0
Leontopithecus	9666	9667	+	21	4.8	39	0
Leontopithecus	9667	9668	-	66	0	64	0
Leontopithecus	9774	9775	+	23	8.7	34	0
Leontopithecus	9775	9776	-	61	0	57	0
Leontopithecus	9938	9939	+	31	0	48	0
Leontopithecus	9939	9940	-	48	0	48	0
Leontopithecus	10027	10028	+	11	0	22	0
Leontopithecus	10028	10029	-	20	0	16	0
Leontopithecus	10185	10186	+	34	0	43	0
Leontopithecus	10186	10187	-	38	0	31	0
Leontopithecus	10199	10200	+	30	0	38	0
Leontopithecus	10200	10201	-	42	0	31	0
Leontopithecus	10263	10264	+	37	0	51	0
Leontopithecus	10264	10265	-	34	0	26	0
Leontopithecus	10317	10318	+	17	0	25	0
Leontopithecus	10318	10319	-	20	0	12	0
Leontopithecus	10333	10334	+	33	0	46	0
Leontopithecus	10334	10335	-	43	0	31	0
Leontopithecus	10365	10366	+	34	0	47	0
Leontopithecus	10366	10367	-	46	0	40	0
Leontopithecus	10424	10425	+	39	0	56	0
Leontopithecus	10425	10426	-	25	0	26	0
Leontopithecus	10455	10456	+	24	0	37	0
Leontopithecus	10456	10457	-	41	0	31	0
Leontopithecus	10506	10507	+	25	0	47	0
Leontopithecus	10507	10508	-	41	0	35	0
Leontopithecus	10522	10523	+	19	0	40	0
Leontopithecus	10523	10524	-	50	0	42	0
Leontopithecus	10544	10545	+	29	0	50	0
Leontopithecus	10545	10546	-	50	0	45	0
Leontopithecus	10549	10550	+	15	0	34	0
Leontopithecus	10550	10551	-	38	0	31	0
Leontopithecus	10662	10663	+	26	0	53	0
Leontopithecus	10663	10664	-	58	0	49	0
Leontopithecus	10672	10673	+	28	0	53	0
Leontopithecus	10673	10674	-	40	0	28	0
Leontopithecus	10675	10676	+	25	0	49	0
Leontopithecus	10676	10677	-	52	0	44	0
Leontopithecus	10695	10696	+	26	0	54	0
Leontopithecus	10696	10697	-	59	0	50	0
Leontopithecus	10714	10715	+	22	0	49	0
Leontopithecus	10715	10716	-	60	0	44	0
Leontopithecus	10749	10750	+	29	0	57	0
Leontopithecus	10750	10751	-	60	0	45	0
Leontopithecus	10752	10753	+	21	0	41	0
Leontopithecus	10753	10754	-	65	0	48	0
Leontopithecus	10756	10757	+	19	0	42	0
Leontopithecus	10757	10758	-	43	0	33	0
Leontopithecus	10830	10831	+	24	0	55	0
Leontopithecus	10831	10832	-	58	0	43	0
Leontopithecus	10832	10833	+	11	0	28	0
Leontopithecus	10833	10834	-	65	0	53	0
Leontopithecus	10863	10864	+	17	0	42	0
Leontopithecus	10864	10865	-	67	0	51	0
Leontopithecus	11020	11021	+	32	0	44	0
Leontopithecus	11021	11022	-	51	0	40	0
Leontopithecus	11108	11109	+	31	0	30	0
Leontopithecus	11109	11110	-	68	0	56	0
Leontopithecus	11232	11233	+	43	0	46	0
Leontopithecus	11233	11234	-	52	0	45	0
Leontopithecus	11322	11323	+	48	0	42	0
Leontopithecus	11323	11324	-	54	0	43	0
Leontopithecus	11406	11407	+	23	0	33	0
Leontopithecus	11407	11408	-	77	0	66	0
Leontopithecus	11444	11445	+	44	0	44	0
Leontopithecus	11445	11446	-	75	0	62	0
Leontopithecus	11457	11458	+	34	0	37	0
Leontopithecus	11458	11459	-	69	0	54	0
Leontopithecus	11500	11501	+	34	0	44	0
Leontopithecus	11501	11502	-	43	0	39	0
Leontopithecus	11534	11535	+	35	0	46	0
Leontopithecus	11535	11536	-	76	0	60	0
Leontopithecus	11579	11580	+	40	0	45	0
Leontopithecus	11580	11581	-	73	0	63	0
Leontopithecus	11591	11592	+	32	0	37	0
Leontopithecus	11592	11593	-	77	0	56	0
Leontopithecus	11593	11594	+	36	0	36	0
Leontopithecus	11594	11595	-	78	0	66	0
Leontopithecus	11601	11602	+	29	0	40	0
Leontopithecus	11602	11603	-	85	0	66	0
Leontopithecus	11625	11626	+	36	0	41	0
Leontopithecus	11626	11627	-	61	0	55	0
Leontopithecus	11628	11629	+	39	0	45	0
Leontopithecus	11629	11630	-	72	0	62	0
Leontopithecus	11683	11684	+	43	0	47	0
Leontopithecus	11684	11685	-	63	0	60	0
Leontopithecus	11716	11717	+	41	0	42	0
Leontopithecus	11717	11718	-	72	0	66	0
Leontopithecus	11825	11826	+	46	0	46	0
Leontopithecus	11826	11827	-	63	0	69	0
Leontopithecus	11869	11870	+	41	0	53	0
Leontopithecus	11870	11871	-	61	0	64	0
Leontopithecus	11883	11884	+	37	0	45	0
Leontopithecus	11884	11885	-	59	0	63	0
Leontopithecus	11908	11909	+	52	0	54	0
Leontopithecus	11909	11910	-	62	0	70	0
Leontopithecus	11918	11919	+	38	0	40	0
Leontopithecus	11919	11920	-	63	0	69	0
Leontopithecus	11956	11957	+	48	0	53	0
Leontopithecus	11957	11958	-	53	0	68	0
Leontopithecus	11984	11985	+	54	0	51	0
Leontopithecus	11985	11986	-	47	0	61	0
Leontopithecus	12015	12016	+	57	0	58	0
Leontopithecus	12016	12017	-	52	0	66	0
Leontopithecus	12083	12084	+	43	0	46	0
Leontopithecus	12084	12085	-	59	0	77	0
Leontopithecus	12171	12172	+	54	0	54	0
Leontopithecus	12172	12173	-	49	0	75	0
Leontopithecus	12180	12181	+	63	0	59	0
Leontopithecus	12181	12182	-	61	0	79	0
Leontopithecus	12184	12185	+	41	0	30	0
Leontopithecus	12185	12186	-	59	0	81	0
Leontopithecus	12258	12259	+	74	0	69	0
Leontopithecus	12259	12260	-	40	0	66	0
Leontopithecus	12272	12273	+	72	0	63	0
Leontopithecus	12273	12274	-	50	0	73	0
Leontopithecus	12286	12287	+	70	0	59	0
Leontopithecus	12287	12288	-	61	0	79	0
Leontopithecus	12325	12326	+	48	0	37	0
Leontopithecus	12326	12327	-	63	0	73	0
Leontopithecus	12336	12337	+	45	0	39	0
Leontopithecus	12337	12338	-	32	0	41	0
Leontopithecus	12447	12448	+	81	0	59	0
Leontopithecus	12448	12449	-	64	0	83	0
Leontopithecus	12468	12469	+	76	0	60	0
Leontopithecus	12469	12470	-	45	0	57	0
Leontopithecus	12485	12486	+	75	0	58	0
Leontopithecus	12486	12487	-	57	0	73	0
Leontopithecus	12528	12529	+	74	0	58	0
Leontopithecus	12529	12530	-	57	0	79	0
Leontopithecus	12600	12601	+	61	0	42	0
Leontopithecus	12601	12602	-	66	0	76	0
Leontopithecus	12610	12611	+	76	0	59	0
Leontopithecus	12611	12612	-	65	0	77	0
Leontopithecus	12643	12644	+	41	0	42	0
Leontopithecus	12644	12645	-	66	0	73	0
Leontopithecus	12684	12685	+	56	0	55	0
Leontopithecus	12685	12686	-	66	0	78	0
Leontopithecus	12696	12697	+	51	0	55	0
Leontopithecus	12697	12698	-	66	0	78	0
Leontopithecus	12738	12739	+	64	0	57	0
Leontopithecus	12739	12740	-	70	0	78	0
Leontopithecus	12896	12897	+	52	0	62	0
Leontopithecus	12897	12898	-	63	0	64	0
Leontopithecus	12941	12942	+	63	0	82	0
Leontopithecus	12942	12943	-	82	0	76	0
Leontopithecus	13023	13024	+	26	0	40	0
Leontopithecus	13024	13025	-	79	0	85	0
Leontopithecus	13043	13044	+	58	0	73	0
Leontopithecus	13044	13045	-	86	0	88	0
Leontopithecus	13167	13168	+	62	0	85	0
Leontopithecus	13168	13169	-	60	0	69	0
Leontopithecus	13183	13184	+	41	0	66	0
Leontopithecus	13184	13185	-	77	0	88	0
Leontopithecus	13258	13259	+	59	0	80	0
Leontopithecus	13259	13260	-	52	0	67	0
Leontopithecus	13262	13263	+	54	0	75	0
Leontopithecus	13263	13264	-	55	0	59	0
Leontopithecus	13264	13265	+	58	0	77	0
Leontopithecus	13265	13266	-	55	0	66	0
Leontopithecus	13276	13277	+	61	0	83	0
Leontopithecus	13277	13278	-	66	0	82	0
Leontopithecus	13334	13335	+	49	0	70	0
Leontopithecus	13335	13336	-	70	0	93	0
Leontopithecus	13381	13382	+	58	0	63	0
Leontopithecus	13382	13383	-	64	0	83	0
Leontopithecus	13391	13392	+	67	0	78	0
Leontopithecus	13392	13393	-	53	0	75	0
Leontopithecus	13410	13411	+	72	0	87	0
Leontopithecus	13411	13412	-	69	0	93	0
Leontopithecus	13482	13483	+	62	0	73	0
Leontopithecus	13483	13484	-	60	0	89	0
Leontopithecus	13502	13503	+	76	0	90	0
Leontopithecus	13503	13504	-	57	0	75	0
Leontopithecus	13511	13512	+	69	0	86	0
Leontopithecus	13512	13513	-	59	0	93	0
Leontopithecus	13517	13518	+	77	0	88	0
Leontopithecus	13518	13519	-	33	0	51	0
Leontopithecus	13536	13537	+	33	0	53	0
Leontopithecus	13537	13538	-	61	0	90	0
Leontopithecus	13608	13609	+	71	0	75	0
Leontopithecus	13609	13610	-	37	0	65	0
Leontopithecus	13635	13636	+	75	0	76	0
Leontopithecus	13636	13637	-	38	0	62	0
Leontopithecus	13660	13661	+	79	0	78	0
Leontopithecus	13661	13662	-	52	0	89	0
Leontopithecus	13675	13676	+	70	0	73	0
Leontopithecus	13676	13677	-	52	0	89	0
Leontopithecus	13681	13682	+	71	0	72	0
Leontopithecus	13682	13683	-	53	0	90	0
Leontopithecus	13728	13729	+	69	0	69	0
Leontopithecus	13729	13730	-	55	0	88	0
Leontopithecus	13739	13740	+	64	0	70	0
Leontopithecus	13740	13741	-	58	0	93	0
Leontopithecus	13753	13754	+	61	0	58	0
Leontopithecus	13754	13755	-	54	0	82	0
Leontopithecus	13771	13772	+	63	0	64	0
Leontopithecus	13772	13773	-	34	0	60	0
Leontopithecus	13786	13787	+	70	0	72	0
Leontopithecus	13787	13788	-	42	0	86	0
Leontopithecus	13819	13820	+	62	0	65	0
Leontopithecus	13820	13821	-	52	0	93	0
Leontopithecus	13855	13856	+	56	0	66	0
Leontopithecus	13856	13857	-	47	0	92	0
Leontopithecus	13922	13923	+	70	0	67	0
Leontopithecus	13923	13924	-	43	0	84	0
Leontopithecus	13940	13941	+	47	0	52	0
Leontopithecus	13941	13942	-	50	0	79	0
Leontopithecus	14072	14073	+	64	0	73	0
Leontopithecus	14073	14074	-	59	0	85	0
Leontopithecus	14099	14100	+	47	2.1	54	0
Leontopithecus	14100	14101	-	66	0	80	0
Leontopithecus	14128	14129	+	56	0	63	0
Leontopithecus	14129	14130	-	54	0	68	0
Leontopithecus	14146	14147	+	71	0	72	0
Leontopithecus	14147	14148	-	68	0	81	0
Leontopithecus	14152	14153	+	59	0	58	0
Leontopithecus	14153	14154	-	63	0	74	0
Leontopithecus	14259	14260	+	50	0	58	0
Leontopithecus	14260	14261	-	43	0	68	0
Leontopithecus	14317	14318	+	83	0	80	0
Leontopithecus	14318	14319	-	48	0	60	0
Leontopithecus	14380	14381	+	65	0	66	0
Leontopithecus	14381	14382	-	47	0	79	0
Leontopithecus	14392	14393	+	76	0	70	0
Leontopithecus	14393	14394	-	57	0	79	0
Leontopithecus	14399	14400	+	63	1.6	57	0
Leontopithecus	14400	14401	-	70	0	89	0
Leontopithecus	14470	14471	+	78	0	73	0
Leontopithecus	14471	14472	-	57	0	84	0
Leontopithecus	14490	14491	+	83	0	77	0
Leontopithecus	14491	14492	-	59	0	95	0
Leontopithecus	14582	14583	+	85	0	86	0
Leontopithecus	14583	14584	-	64	0	96	0
Leontopithecus	14593	14594	+	79	0	83	0
Leontopithecus	14594	14595	-	68	0	98	0
Leontopithecus	14608	14609	+	79	1.3	85	0
Leontopithecus	14609	14610	-	61	0	79	0
Leontopithecus	14644	14645	+	59	0	71	0
Leontopithecus	14645	14646	-	66	0	91	0
Leontopithecus	14659	14660	+	66	0	70	0
Leontopithecus	14660	14661	-	64	0	91	0
Leontopithecus	14819	14820	+	58	0	75	0
Leontopithecus	14820	14821	-	55	0	86	0
Leontopithecus	14834	14835	+	28	0	38	0
Leontopithecus	14835	14836	-	58	0	73	0
Leontopithecus	14840	14841	+	60	0	70	0
Leontopithecus	14841	14842	-	44	0	68	0
Leontopithecus	14845	14846	+	40	0	46	0
Leontopithecus	14846	14847	-	64	0	93	0
Leontopithecus	15068	15069	+	35	0	53	0
Leontopithecus	15069	15070	-	36	0	61	0
Leontopithecus	15076	15077	+	34	0	66	0
Leontopithecus	15077	15078	-	51	0	78	0
Leontopithecus	15121	15122	+	52	0	67	0
Leontopithecus	15122	15123	-	20	0	34	0
Leontopithecus	15134	15135	+	28	0	29	0
Leontopithecus	15135	15136	-	41	0	74	0
Leontopithecus	15158	15159	+	28	0	43	2.3
Leontopithecus	15159	15160	-	33	0	70	0
Leontopithecus	15217	15218	+	52	0	71	0
Leontopithecus	15218	15219	-	33	0	65	0
Leontopithecus	15286	15287	+	68	0	74	0
Leontopithecus	15287	15288	-	16	0	53	0
Leontopithecus	15317	15318	+	31	0	32	0
Leontopithecus	15318	15319	-	33	0	70	0
Leontopithecus	15561	15562	+	43	0	51	0
Leontopithecus	15562	15563	-	41	0	52	0
Leontopithecus	15574	15575	+	51	0	73	0
Leontopithecus	15575	15576	-	63	0	77	0
Leontopithecus	15606	15607	+	39	0	63	0
Leontopithecus	15607	15608	-	65	0	82	0
Leontopithecus	15692	15693	+	48	0	59	0
Leontopithecus	15693	15694	-	52	0	73	0
Leontopithecus	15754	15755	+	25	0	35	2.9
Leontopithecus	15755	15756	-	61	0	85	0
Leontopithecus	16049	16050	+	39	0	35	2.9
Leontopithecus	16050	16051	-	41	0	54	0
Leontopithecus	16137	16138	+	28	0	29	0
Leontopithecus	16138	16139	-	47	0	69	0
Leontopithecus	16317	16318	+	36	0	52	0
Leontopithecus	16318	16319	-	36	0	55	0
Leontopithecus	16432	16433	+	8	0	24	0
Leontopithecus	16433	16434	-	42	0	60	0
Leontopithecus	16435	16436	+	10	0	34	0
Leontopithecus	16436	16437	-	32	0	56	0
Leontopithecus	16451	16452	+	24	0	52	0
Leontopithecus	16452	16453	-	16	0	17	0
Leontopithecus	16463	16464	+	16	0	32	0
Leontopithecus	16464	16465	-	36	0	53	0

## Sheet: 5mCH Megalodon
Table S4. 5' methylcytosine non-CpG from Megalodon
Species	Start	End	Strand	1st run coverage	1st run methylation %	2nd run coverage	2nd run methylation %
Leontopithecus	33	34	+	29	0	37	0
Leontopithecus	35	36	+	28	0	40	0
Leontopithecus	39	40	-	31	0	42	0
Leontopithecus	41	42	+	31	0	41	0
Leontopithecus	45	46	-	33	0	43	0
Leontopithecus	46	47	-	34	0	43	0
Leontopithecus	47	48	-	34	0	44	0
Leontopithecus	49	50	+	35	0	43	0
Leontopithecus	66	67	-	39	0	44	0
Leontopithecus	67	68	-	32	0	38	0
Leontopithecus	70	71	+	34	0	45	0
Leontopithecus	73	74	-	35	0	46	0
Leontopithecus	74	75	-	37	0	47	0
Leontopithecus	75	76	-	35	0	46	0
Leontopithecus	78	79	-	34	0	44	0
Leontopithecus	79	80	-	36	0	45	0
Leontopithecus	80	81	-	38	0	45	0
Leontopithecus	81	82	-	39	0	45	0
Leontopithecus	82	83	+	38	0	45	0
Leontopithecus	84	85	-	36	0	45	0
Leontopithecus	87	88	-	40	0	47	0
Leontopithecus	88	89	-	39	0	47	0
Leontopithecus	91	92	+	38	0	48	0
Leontopithecus	93	94	-	41	0	44	0
Leontopithecus	94	95	+	38	0	48	0
Leontopithecus	95	96	+	38	0	48	0
Leontopithecus	96	97	+	38	0	47	0
Leontopithecus	100	101	-	42	0	47	0
Leontopithecus	101	102	+	39	0	48	0
Leontopithecus	102	103	+	38	0	48	0
Leontopithecus	104	105	+	39	0	48	0
Leontopithecus	105	106	+	39	0	48	0
Leontopithecus	115	116	+	41	0	48	0
Leontopithecus	117	118	-	41	0	48	0
Leontopithecus	120	121	+	42	0	48	0
Leontopithecus	123	124	-	40	0	50	0
Leontopithecus	124	125	-	41	0	50	0
Leontopithecus	126	127	+	41	0	52	0
Leontopithecus	129	130	+	41	0	53	0
Leontopithecus	130	131	+	41	0	52	0
Leontopithecus	133	134	-	40	0	50	0
Leontopithecus	136	137	-	40	0	52	0
Leontopithecus	137	138	+	45	0	53	0
Leontopithecus	138	139	+	45	0	53	0
Leontopithecus	144	145	-	39	0	52	0
Leontopithecus	147	148	-	40	0	51	0
Leontopithecus	152	153	+	44	0	54	0
Leontopithecus	153	154	+	43	0	54	0
Leontopithecus	156	157	-	39	0	53	0
Leontopithecus	161	162	+	45	0	53	0
Leontopithecus	165	166	-	42	0	55	0
Leontopithecus	171	172	-	43	0	54	0
Leontopithecus	173	174	+	47	0	54	0
Leontopithecus	175	176	+	47	0	54	0
Leontopithecus	178	179	+	45	0	53	0
Leontopithecus	179	180	+	47	0	53	0
Leontopithecus	180	181	+	43	0	50	0
Leontopithecus	184	185	+	46	0	52	0
Leontopithecus	188	189	+	47	0	55	0
Leontopithecus	191	192	+	47	0	55	0
Leontopithecus	203	204	+	50	0	56	0
Leontopithecus	207	208	-	42	0	57	0
Leontopithecus	213	214	+	51	0	57	0
Leontopithecus	214	215	+	51	0	57	0
Leontopithecus	221	222	-	43	0	56	0
Leontopithecus	225	226	-	44	0	56	0
Leontopithecus	226	227	-	45	0	57	0
Leontopithecus	227	228	-	45	0	55	0
Leontopithecus	228	229	-	45	0	55	0
Leontopithecus	229	230	-	45	0	56	0
Leontopithecus	234	235	-	45	0	57	0
Leontopithecus	235	236	-	45	0	57	0
Leontopithecus	236	237	-	44	0	56	0
Leontopithecus	239	240	+	52	0	56	0
Leontopithecus	241	242	-	45	0	57	0
Leontopithecus	243	244	+	53	0	59	0
Leontopithecus	249	250	+	52	0	60	0
Leontopithecus	250	251	+	49	0	59	0
Leontopithecus	261	262	-	46	0	55	0
Leontopithecus	262	263	-	42	0	54	0
Leontopithecus	265	266	+	48	0	59	0
Leontopithecus	267	268	+	51	0	59	0
Leontopithecus	268	269	+	51	0	58	0
Leontopithecus	276	277	-	44	0	56	0
Leontopithecus	277	278	+	50	0	59	0
Leontopithecus	282	283	+	52	0	58	0
Leontopithecus	283	284	+	50	0	58	0
Leontopithecus	296	297	+	54	0	58	0
Leontopithecus	301	302	-	43	0	56	0
Leontopithecus	302	303	+	54	0	60	0
Leontopithecus	305	306	+	56	0	60	0
Leontopithecus	307	308	-	43	0	58	0
Leontopithecus	309	310	+	56	0	61	0
Leontopithecus	312	313	+	55	0	60	0
Leontopithecus	315	316	+	55	0	60	0
Leontopithecus	316	317	+	56	0	59	0
Leontopithecus	318	319	+	56	0	61	0
Leontopithecus	319	320	+	56	0	61	0
Leontopithecus	320	321	+	55	0	61	0
Leontopithecus	322	323	+	55	0	62	0
Leontopithecus	323	324	+	55	0	62	0
Leontopithecus	324	325	+	49	0	63	0
Leontopithecus	327	328	+	50	0	64	0
Leontopithecus	329	330	+	54	0	64	0
Leontopithecus	330	331	+	49	0	63	0
Leontopithecus	333	334	+	51	0	63	0
Leontopithecus	335	336	-	41	0	62	0
Leontopithecus	336	337	+	50	0	60	0
Leontopithecus	339	340	-	39	0	62	0
Leontopithecus	340	341	+	50	0	63	0
Leontopithecus	343	344	+	51	0	64	0
Leontopithecus	346	347	+	51	0	63	0
Leontopithecus	349	350	+	53	0	66	0
Leontopithecus	354	355	-	39	0	63	0
Leontopithecus	357	358	-	37	0	65	0
Leontopithecus	358	359	+	54	0	67	0
Leontopithecus	361	362	-	37	0	65	0
Leontopithecus	363	364	-	40	0	64	0
Leontopithecus	364	365	+	56	0	69	0
Leontopithecus	367	368	-	40	0	65	0
Leontopithecus	368	369	+	56	0	70	0
Leontopithecus	370	371	+	49	0	70	0
Leontopithecus	372	373	-	41	0	63	0
Leontopithecus	373	374	-	41	0	65	0
Leontopithecus	376	377	-	39	0	66	0
Leontopithecus	377	378	-	40	0	66	0
Leontopithecus	379	380	+	57	0	66	0
Leontopithecus	381	382	-	39	0	67	0
Leontopithecus	383	384	+	61	0	71	0
Leontopithecus	386	387	+	61	0	71	0
Leontopithecus	387	388	+	61	0	69	0
Leontopithecus	388	389	+	60	0	69	0
Leontopithecus	390	391	+	60	0	69	0
Leontopithecus	391	392	+	62	0	70	0
Leontopithecus	392	393	+	63	0	70	0
Leontopithecus	393	394	+	63	0	69	0
Leontopithecus	396	397	-	41	0	68	0
Leontopithecus	397	398	+	60	0	69	0
Leontopithecus	399	400	-	39	0	69	0
Leontopithecus	400	401	-	41	0	69	0
Leontopithecus	401	402	+	60	0	68	0
Leontopithecus	409	410	+	61	0	71	0
Leontopithecus	410	411	+	61	0	71	0
Leontopithecus	411	412	+	60	0	71	0
Leontopithecus	413	414	+	62	0	71	0
Leontopithecus	414	415	+	62	0	72	0
Leontopithecus	415	416	+	56	0	68	0
Leontopithecus	417	418	-	37	0	71	0
Leontopithecus	418	419	-	40	0	71	0
Leontopithecus	420	421	-	40	0	73	0
Leontopithecus	421	422	+	59	0	73	0
Leontopithecus	422	423	+	58	0	73	0
Leontopithecus	424	425	+	61	0	73	0
Leontopithecus	426	427	-	39	0	69	0
Leontopithecus	429	430	-	40	0	73	0
Leontopithecus	436	437	+	67	0	73	0
Leontopithecus	437	438	+	66	0	72	0
Leontopithecus	445	446	+	65	0	75	0
Leontopithecus	447	448	+	63	0	74	0
Leontopithecus	450	451	+	65	0	74	0
Leontopithecus	456	457	-	34	0	79	0
Leontopithecus	457	458	+	66	0	71	0
Leontopithecus	459	460	-	37	0	79	0
Leontopithecus	460	461	-	37	0	80	0
Leontopithecus	461	462	+	69	0	74	0
Leontopithecus	466	467	+	69	0	75	0
Leontopithecus	469	470	+	67	0	75	0
Leontopithecus	474	475	+	65	0	76	0
Leontopithecus	477	478	-	37	0	76	0
Leontopithecus	478	479	-	40	0	80	0
Leontopithecus	480	481	-	40	0	79	0
Leontopithecus	481	482	+	62	0	76	0
Leontopithecus	488	489	+	61	0	75	0
Leontopithecus	496	497	+	61	0	77	0
Leontopithecus	499	500	+	59	0	77	0
Leontopithecus	504	505	-	38	0	77	0
Leontopithecus	512	513	-	38	0	77	0
Leontopithecus	516	517	+	59	0	79	0
Leontopithecus	519	520	+	56	0	76	0
Leontopithecus	520	521	+	57	0	77	0
Leontopithecus	522	523	-	39	0	79	0
Leontopithecus	523	524	+	58	0	78	0
Leontopithecus	524	525	+	58	0	77	0
Leontopithecus	527	528	-	40	0	77	0
Leontopithecus	529	530	+	56	0	78	0
Leontopithecus	531	532	+	55	0	78	0
Leontopithecus	537	538	+	56	0	78	0
Leontopithecus	541	542	+	57	0	78	0
Leontopithecus	543	544	+	57	0	79	0
Leontopithecus	548	549	-	39	0	78	0
Leontopithecus	552	553	-	38	0	75	0
Leontopithecus	554	555	-	39	0	74	0
Leontopithecus	556	557	-	40	0	78	0
Leontopithecus	559	560	+	55	0	79	0
Leontopithecus	563	564	+	56	0	80	0
Leontopithecus	564	565	+	55	0	79	0
Leontopithecus	571	572	+	53	0	76	0
Leontopithecus	573	574	-	42	0	77	0
Leontopithecus	574	575	+	55	0	78	0
Leontopithecus	576	577	-	41	0	77	0
Leontopithecus	578	579	+	54	0	80	0
Leontopithecus	579	580	+	54	0	79	0
Leontopithecus	582	583	+	54	0	79	0
Leontopithecus	588	589	+	53	0	79	0
Leontopithecus	592	593	+	52	0	79	0
Leontopithecus	594	595	+	52	0	78	0
Leontopithecus	597	598	+	53	0	76	0
Leontopithecus	598	599	+	53	0	77	0
Leontopithecus	600	601	-	42	0	78	0
Leontopithecus	603	604	+	53	0	79	0
Leontopithecus	606	607	-	43	0	78	0
Leontopithecus	607	608	+	52	0	80	0
Leontopithecus	609	610	-	42	0	78	0
Leontopithecus	610	611	+	50	0	75	0
Leontopithecus	612	613	-	40	0	70	0
Leontopithecus	613	614	-	43	0	78	0
Leontopithecus	614	615	-	43	0	77	0
Leontopithecus	619	620	+	54	0	82	0
Leontopithecus	620	621	+	54	0	82	0
Leontopithecus	624	625	+	52	0	82	0
Leontopithecus	631	632	+	50	0	82	0
Leontopithecus	633	634	-	40	0	78	0
Leontopithecus	635	636	+	52	0	81	0
Leontopithecus	649	650	+	49	0	81	0
Leontopithecus	652	653	+	50	0	78	0
Leontopithecus	656	657	+	50	0	81	0
Leontopithecus	660	661	-	39	0	75	0
Leontopithecus	663	664	+	52	0	83	0
Leontopithecus	664	665	+	51	0	79	0
Leontopithecus	666	667	-	41	0	75	0
Leontopithecus	667	668	+	50	0	84	0
Leontopithecus	669	670	-	41	0	76	0
Leontopithecus	670	671	-	41	0	76	0
Leontopithecus	672	673	-	40	0	71	0
Leontopithecus	673	674	-	37	0	71	0
Leontopithecus	676	677	-	33	0	64	0
Leontopithecus	680	681	+	47	0	81	0
Leontopithecus	681	682	+	50	0	85	0
Leontopithecus	682	683	+	49	0	83	0
Leontopithecus	686	687	+	49	0	85	0
Leontopithecus	687	688	+	48	0	85	0
Leontopithecus	692	693	+	48	0	86	0
Leontopithecus	693	694	+	47	0	85	0
Leontopithecus	696	697	+	47	0	84	0
Leontopithecus	698	699	+	45	0	85	0
Leontopithecus	704	705	+	47	0	85	0
Leontopithecus	706	707	-	40	0	76	0
Leontopithecus	710	711	+	46	0	82	0
Leontopithecus	715	716	-	43	0	79	0
Leontopithecus	717	718	+	48	0	84	0
Leontopithecus	719	720	+	47	0	86	0
Leontopithecus	720	721	+	49	0	85	0
Leontopithecus	721	722	+	50	0	81	0
Leontopithecus	723	724	-	41	0	78	0
Leontopithecus	726	727	-	43	0	80	0
Leontopithecus	735	736	+	53	0	88	0
Leontopithecus	740	741	+	51	0	87	0
Leontopithecus	744	745	+	49	0	88	0
Leontopithecus	747	748	-	47	0	78	0
Leontopithecus	748	749	-	47	0	81	0
Leontopithecus	753	754	-	44	0	82	0
Leontopithecus	754	755	-	44	0	82	0
Leontopithecus	763	764	+	51	0	86	0
Leontopithecus	765	766	+	49	0	84	0
Leontopithecus	767	768	+	50	0	85	0
Leontopithecus	771	772	-	43	0	80	0
Leontopithecus	775	776	+	51	0	83	0
Leontopithecus	784	785	+	50	0	85	0
Leontopithecus	795	796	-	44	0	77	0
Leontopithecus	798	799	+	46	0	83	0
Leontopithecus	799	800	+	46	0	79	0
Leontopithecus	800	801	+	43	0	75	0
Leontopithecus	804	805	-	44	0	76	0
Leontopithecus	805	806	-	44	0	77	0
Leontopithecus	812	813	-	43	0	75	0
Leontopithecus	813	814	-	44	0	74	0
Leontopithecus	814	815	-	43	0	74	0
Leontopithecus	815	816	+	48	0	81	0
Leontopithecus	818	819	-	43	0	75	0
Leontopithecus	819	820	-	43	0	74	0
Leontopithecus	823	824	-	43	0	74	0
Leontopithecus	825	826	-	42	0	73	0
Leontopithecus	826	827	+	45	0	83	0
Leontopithecus	827	828	+	45	0	83	0
Leontopithecus	835	836	+	44	0	83	0
Leontopithecus	840	841	-	45	0	77	0
Leontopithecus	841	842	-	45	0	76	0
Leontopithecus	845	846	+	43	0	81	0
Leontopithecus	846	847	+	42	0	79	0
Leontopithecus	849	850	-	45	0	76	0
Leontopithecus	850	851	-	46	0	76	0
Leontopithecus	851	852	+	43	0	81	0
Leontopithecus	858	859	-	46	0	76	0
Leontopithecus	862	863	-	49	0	76	0
Leontopithecus	864	865	-	47	0	73	0
Leontopithecus	865	866	+	41	0	83	0
Leontopithecus	866	867	+	42	0	83	0
Leontopithecus	867	868	+	38	0	80	0
Leontopithecus	870	871	+	41	0	83	0
Leontopithecus	872	873	+	41	0	82	0
Leontopithecus	878	879	+	42	0	82	0
Leontopithecus	880	881	+	38	0	81	0
Leontopithecus	882	883	-	44	0	76	0
Leontopithecus	885	886	-	46	0	80	0
Leontopithecus	886	887	-	46	0	80	0
Leontopithecus	891	892	-	48	0	79	0
Leontopithecus	894	895	-	48	0	77	0
Leontopithecus	897	898	-	48	0	78	0
Leontopithecus	901	902	+	40	0	80	0
Leontopithecus	906	907	-	45	0	77	0
Leontopithecus	907	908	+	43	0	77	0
Leontopithecus	916	917	+	39	0	77	0
Leontopithecus	919	920	+	42	0	81	0
Leontopithecus	921	922	-	48	0	77	0
Leontopithecus	922	923	+	43	0	82	0
Leontopithecus	925	926	+	42	0	84	0
Leontopithecus	926	927	+	41	0	80	0
Leontopithecus	932	933	+	39	0	81	0
Leontopithecus	936	937	-	48	0	77	0
Leontopithecus	937	938	+	36	0	83	0
Leontopithecus	942	943	+	37	0	82	0
Leontopithecus	943	944	+	37	0	82	0
Leontopithecus	944	945	+	37	0	80	0
Leontopithecus	946	947	+	38	0	79	0
Leontopithecus	948	949	-	35	0	58	0
Leontopithecus	949	950	-	48	0	76	0
Leontopithecus	951	952	-	48	0	73	0
Leontopithecus	957	958	-	47	0	75	0
Leontopithecus	964	965	-	50	0	77	0
Leontopithecus	965	966	+	39	0	82	0
Leontopithecus	967	968	-	50	0	76	0
Leontopithecus	972	973	-	52	0	74	0
Leontopithecus	973	974	+	38	0	83	0
Leontopithecus	974	975	+	38	0	82	0
Leontopithecus	976	977	+	36	0	78	0
Leontopithecus	978	979	+	36	0	77	0
Leontopithecus	980	981	-	45	0	73	0
Leontopithecus	981	982	+	35	0	78	0
Leontopithecus	985	986	-	47	0	66	0
Leontopithecus	988	989	-	53	0	76	0
Leontopithecus	995	996	+	37	0	79	0
Leontopithecus	1000	1001	-	51	0	77	0
Leontopithecus	1003	1004	+	36	0	80	0
Leontopithecus	1005	1006	+	36	0	80	0
Leontopithecus	1006	1007	+	35	0	80	0
Leontopithecus	1009	1010	+	34	0	74	0
Leontopithecus	1018	1019	-	53	0	77	0
Leontopithecus	1020	1021	-	50	0	75	0
Leontopithecus	1021	1022	+	36	0	80	0
Leontopithecus	1022	1023	+	36	0	80	0
Leontopithecus	1023	1024	+	34	0	78	0
Leontopithecus	1025	1026	-	51	0	74	0
Leontopithecus	1026	1027	-	55	0	76	0
Leontopithecus	1027	1028	-	54	0	75	0
Leontopithecus	1028	1029	+	35	0	80	0
Leontopithecus	1038	1039	+	34	0	81	0
Leontopithecus	1045	1046	+	32	0	81	0
Leontopithecus	1049	1050	-	47	0	70	0
Leontopithecus	1050	1051	-	52	0	75	0
Leontopithecus	1051	1052	-	53	0	74	0
Leontopithecus	1053	1054	-	53	0	73	0
Leontopithecus	1054	1055	-	53	0	75	0
Leontopithecus	1056	1057	+	32	0	81	0
Leontopithecus	1060	1061	+	28	0	83	0
Leontopithecus	1062	1063	-	53	0	73	0
Leontopithecus	1063	1064	-	54	0	73	0
Leontopithecus	1068	1069	-	53	0	74	0
Leontopithecus	1070	1071	-	55	0	73	0
Leontopithecus	1074	1075	-	56	0	73	0
Leontopithecus	1075	1076	+	29	0	82	0
Leontopithecus	1079	1080	+	30	0	83	0
Leontopithecus	1081	1082	+	30	0	82	0
Leontopithecus	1084	1085	+	30	0	83	0
Leontopithecus	1089	1090	-	56	0	73	0
Leontopithecus	1095	1096	-	51	0	72	0
Leontopithecus	1101	1102	+	30	0	85	0
Leontopithecus	1104	1105	-	53	0	72	0
Leontopithecus	1108	1109	+	29	0	84	0
Leontopithecus	1112	1113	+	28	0	84	0
Leontopithecus	1116	1117	-	54	0	73	0
Leontopithecus	1119	1120	-	56	0	73	0
Leontopithecus	1122	1123	-	55	0	73	0
Leontopithecus	1123	1124	+	28	0	83	0
Leontopithecus	1124	1125	+	28	0	84	0
Leontopithecus	1125	1126	+	28	0	79	0
Leontopithecus	1127	1128	+	30	0	83	0
Leontopithecus	1131	1132	+	30	0	84	0
Leontopithecus	1133	1134	+	28	0	83	0
Leontopithecus	1137	1138	-	56	0	75	0
Leontopithecus	1139	1140	-	57	0	75	0
Leontopithecus	1144	1145	+	27	0	83	0
Leontopithecus	1149	1150	-	57	0	70	0
Leontopithecus	1150	1151	-	60	0	72	0
Leontopithecus	1152	1153	-	51	0	68	0
Leontopithecus	1153	1154	+	29	0	84	0
Leontopithecus	1155	1156	-	60	0	71	0
Leontopithecus	1161	1162	-	59	0	72	0
Leontopithecus	1162	1163	+	30	0	84	0
Leontopithecus	1163	1164	+	29	0	84	0
Leontopithecus	1170	1171	-	58	0	69	0
Leontopithecus	1171	1172	-	61	0	72	0
Leontopithecus	1172	1173	-	61	0	71	0
Leontopithecus	1173	1174	-	61	0	71	0
Leontopithecus	1174	1175	-	61	0	71	0
Leontopithecus	1182	1183	+	29	0	86	0
Leontopithecus	1184	1185	+	29	0	82	0
Leontopithecus	1186	1187	-	60	0	71	0
Leontopithecus	1190	1191	+	30	0	85	0
Leontopithecus	1191	1192	+	30	0	84	0
Leontopithecus	1194	1195	+	29	0	80	0
Leontopithecus	1196	1197	+	29	0	84	0
Leontopithecus	1201	1202	+	30	0	84	0
Leontopithecus	1203	1204	-	60	0	73	0
Leontopithecus	1204	1205	-	60	0	72	0
Leontopithecus	1205	1206	+	31	0	85	0
Leontopithecus	1210	1211	+	30	0	84	0
Leontopithecus	1212	1213	+	30	0	84	0
Leontopithecus	1215	1216	-	61	0	73	0
Leontopithecus	1217	1218	+	28	0	81	0
Leontopithecus	1218	1219	+	26	0	81	0
Leontopithecus	1222	1223	+	29	0	84	0
Leontopithecus	1227	1228	-	61	0	74	0
Leontopithecus	1228	1229	+	30	0	84	0
Leontopithecus	1229	1230	+	30	0	84	0
Leontopithecus	1235	1236	+	30	0	83	0
Leontopithecus	1236	1237	+	28	0	82	0
Leontopithecus	1238	1239	+	30	0	83	0
Leontopithecus	1241	1242	+	30	0	82	0
Leontopithecus	1243	1244	+	30	0	82	0
Leontopithecus	1244	1245	+	30	0	83	0
Leontopithecus	1254	1255	-	62	0	75	0
Leontopithecus	1258	1259	-	39	0	42	0
Leontopithecus	1270	1271	+	31	0	80	0
Leontopithecus	1274	1275	+	31	0	80	0
Leontopithecus	1277	1278	+	31	0	80	0
Leontopithecus	1278	1279	+	31	0	80	0
Leontopithecus	1279	1280	+	30	0	80	0
Leontopithecus	1281	1282	+	30	0	80	0
Leontopithecus	1284	1285	+	31	0	78	0
Leontopithecus	1286	1287	+	31	0	79	0
Leontopithecus	1289	1290	+	31	0	80	0
Leontopithecus	1290	1291	+	31	0	79	0
Leontopithecus	1293	1294	-	60	0	78	0
Leontopithecus	1294	1295	-	61	0	80	0
Leontopithecus	1295	1296	+	30	0	78	0
Leontopithecus	1300	1301	+	31	0	80	0
Leontopithecus	1303	1304	-	56	0	77	0
Leontopithecus	1308	1309	+	30	0	79	0
Leontopithecus	1309	1310	+	30	0	79	0
Leontopithecus	1319	1320	+	30	0	78	0
Leontopithecus	1321	1322	+	30	0	78	0
Leontopithecus	1323	1324	-	65	0	80	0
Leontopithecus	1325	1326	+	30	0	79	0
Leontopithecus	1329	1330	+	29	0	80	0
Leontopithecus	1330	1331	+	27	0	71	0
Leontopithecus	1332	1333	-	64	0	79	0
Leontopithecus	1336	1337	+	25	0	77	0
Leontopithecus	1342	1343	+	30	0	78	0
Leontopithecus	1345	1346	+	30	0	78	0
Leontopithecus	1348	1349	-	63	0	80	0
Leontopithecus	1358	1359	+	33	0	78	0
Leontopithecus	1360	1361	+	33	0	78	0
Leontopithecus	1363	1364	+	33	0	78	0
Leontopithecus	1369	1370	-	64	0	77	0
Leontopithecus	1372	1373	+	33	0	78	0
Leontopithecus	1381	1382	+	32	0	79	0
Leontopithecus	1383	1384	+	29	0	79	0
Leontopithecus	1387	1388	+	31	0	79	0
Leontopithecus	1389	1390	-	60	0	76	0
Leontopithecus	1390	1391	+	31	0	79	0
Leontopithecus	1392	1393	-	65	0	76	0
Leontopithecus	1395	1396	-	65	0	76	0
Leontopithecus	1397	1398	+	31	0	79	0
Leontopithecus	1398	1399	+	32	0	78	0
Leontopithecus	1400	1401	-	65	0	76	0
Leontopithecus	1403	1404	-	66	0	76	0
Leontopithecus	1404	1405	-	66	0	76	0
Leontopithecus	1417	1418	-	61	0	76	0
Leontopithecus	1419	1420	-	61	0	75	0
Leontopithecus	1422	1423	-	60	0	75	0
Leontopithecus	1423	1424	+	30	0	80	0
Leontopithecus	1427	1428	+	32	0	79	0
Leontopithecus	1429	1430	+	31	0	80	0
Leontopithecus	1432	1433	+	30	0	80	0
Leontopithecus	1443	1444	-	60	0	73	0
Leontopithecus	1445	1446	+	29	0	79	0
Leontopithecus	1449	1450	-	57	0	71	0
Leontopithecus	1450	1451	+	28	0	82	0
Leontopithecus	1451	1452	+	27	0	80	0
Leontopithecus	1455	1456	-	59	0	74	0
Leontopithecus	1457	1458	-	57	0	72	0
Leontopithecus	1458	1459	+	29	0	81	0
Leontopithecus	1461	1462	+	27	0	81	0
Leontopithecus	1465	1466	+	27	0	82	0
Leontopithecus	1466	1467	+	23	0	79	0
Leontopithecus	1468	1469	+	26	0	81	0
Leontopithecus	1469	1470	+	26	0	82	0
Leontopithecus	1473	1474	+	27	0	80	0
Leontopithecus	1476	1477	-	57	0	75	0
Leontopithecus	1480	1481	-	56	0	74	0
Leontopithecus	1489	1490	-	57	0	75	0
Leontopithecus	1490	1491	+	26	0	77	0
Leontopithecus	1492	1493	-	58	0	75	0
Leontopithecus	1493	1494	+	29	0	81	0
Leontopithecus	1494	1495	+	29	0	81	0
Leontopithecus	1495	1496	+	28	0	82	0
Leontopithecus	1497	1498	+	29	0	82	0
Leontopithecus	1498	1499	+	26	0	81	0
Leontopithecus	1500	1501	+	27	0	79	0
Leontopithecus	1501	1502	+	28	0	77	0
Leontopithecus	1505	1506	+	27	0	80	0
Leontopithecus	1506	1507	+	27	0	80	0
Leontopithecus	1508	1509	+	25	0	80	0
Leontopithecus	1510	1511	+	27	0	80	0
Leontopithecus	1518	1519	-	58	0	75	0
Leontopithecus	1520	1521	-	58	0	75	0
Leontopithecus	1521	1522	-	59	0	76	0
Leontopithecus	1522	1523	+	30	0	81	0
Leontopithecus	1525	1526	+	30	0	79	0
Leontopithecus	1537	1538	+	31	0	81	0
Leontopithecus	1538	1539	+	31	0	78	0
Leontopithecus	1541	1542	-	56	0	77	0
Leontopithecus	1550	1551	-	54	0	79	0
Leontopithecus	1551	1552	-	53	0	82	0
Leontopithecus	1554	1555	-	54	0	82	0
Leontopithecus	1555	1556	-	54	0	82	0
Leontopithecus	1560	1561	-	53	0	82	0
Leontopithecus	1563	1564	+	29	0	85	0
Leontopithecus	1564	1565	+	30	0	82	0
Leontopithecus	1565	1566	+	30	0	82	0
Leontopithecus	1566	1567	+	29	0	81	0
Leontopithecus	1567	1568	+	28	0	82	0
Leontopithecus	1575	1576	-	51	0	84	0
Leontopithecus	1576	1577	-	53	0	82	0
Leontopithecus	1580	1581	+	28	0	83	0
Leontopithecus	1583	1584	-	52	0	83	0
Leontopithecus	1584	1585	+	28	0	84	0
Leontopithecus	1585	1586	+	28	0	85	0
Leontopithecus	1589	1590	+	29	0	81	0
Leontopithecus	1590	1591	+	29	0	84	0
Leontopithecus	1591	1592	+	29	0	83	0
Leontopithecus	1597	1598	+	29	0	79	0
Leontopithecus	1598	1599	+	29	0	85	0
Leontopithecus	1599	1600	+	29	0	83	0
Leontopithecus	1603	1604	-	52	0	77	0
Leontopithecus	1605	1606	+	28	0	80	0
Leontopithecus	1611	1612	+	27	0	77	0
Leontopithecus	1617	1618	-	52	0	81	0
Leontopithecus	1624	1625	-	52	0	81	0
Leontopithecus	1636	1637	+	27	0	78	0
Leontopithecus	1641	1642	+	28	0	78	0
Leontopithecus	1645	1646	-	50	0	84	0
Leontopithecus	1647	1648	+	28	0	76	0
Leontopithecus	1651	1652	-	50	0	75	0
Leontopithecus	1662	1663	-	50	0	78	0
Leontopithecus	1664	1665	+	28	0	84	0
Leontopithecus	1672	1673	+	26	0	77	0
Leontopithecus	1680	1681	+	25	0	77	0
Leontopithecus	1687	1688	-	48	0	80	0
Leontopithecus	1688	1689	+	25	0	80	0
Leontopithecus	1691	1692	+	24	0	76	0
Leontopithecus	1693	1694	+	24	0	85	0
Leontopithecus	1694	1695	+	23	0	86	0
Leontopithecus	1696	1697	-	46	0	82	0
Leontopithecus	1697	1698	+	24	0	82	0
Leontopithecus	1699	1700	+	24	0	91	0
Leontopithecus	1702	1703	+	25	0	92	0
Leontopithecus	1705	1706	-	44	0	82	0
Leontopithecus	1706	1707	-	44	0	91	0
Leontopithecus	1711	1712	+	27	0	82	0
Leontopithecus	1717	1718	-	44	0	91	0
Leontopithecus	1718	1719	+	27	0	80	0
Leontopithecus	1719	1720	+	28	0	90	0
Leontopithecus	1721	1722	+	27	0	90	0
Leontopithecus	1724	1725	+	29	0	85	0
Leontopithecus	1726	1727	+	28	0	84	0
Leontopithecus	1727	1728	+	29	0	84	0
Leontopithecus	1731	1732	+	30	0	80	0
Leontopithecus	1735	1736	-	46	0	90	0
Leontopithecus	1738	1739	-	45	0	83	0
Leontopithecus	1741	1742	+	32	0	85	0
Leontopithecus	1747	1748	-	45	0	84	0
Leontopithecus	1748	1749	+	32	0	91	0
Leontopithecus	1752	1753	+	32	0	85	0
Leontopithecus	1753	1754	+	32	0	91	0
Leontopithecus	1758	1759	+	33	0	85	0
Leontopithecus	1759	1760	+	34	0	85	0
Leontopithecus	1762	1763	-	48	0	83	0
Leontopithecus	1763	1764	+	33	0	92	0
Leontopithecus	1765	1766	+	33	0	88	0
Leontopithecus	1767	1768	+	34	0	92	0
Leontopithecus	1779	1780	+	35	0	93	0
Leontopithecus	1780	1781	+	35	0	86	0
Leontopithecus	1782	1783	-	47	0	86	0
Leontopithecus	1787	1788	-	47	0	85	0
Leontopithecus	1790	1791	+	35	0	96	0
Leontopithecus	1791	1792	+	34	0	86	0
Leontopithecus	1795	1796	-	49	0	83	0
Leontopithecus	1797	1798	+	35	0	94	0
Leontopithecus	1811	1812	+	34	0	94	0
Leontopithecus	1812	1813	+	35	0	89	0
Leontopithecus	1813	1814	+	34	0	89	0
Leontopithecus	1819	1820	+	34	0	95	0
Leontopithecus	1823	1824	+	35	0	86	0
Leontopithecus	1824	1825	+	35	0	89	0
Leontopithecus	1826	1827	+	35	0	89	0
Leontopithecus	1831	1832	+	35	0	98	0
Leontopithecus	1833	1834	+	35	0	97	0
Leontopithecus	1835	1836	+	34	0	98	0
Leontopithecus	1837	1838	+	36	0	98	0
Leontopithecus	1841	1842	+	36	0	98	0
Leontopithecus	1844	1845	-	50	0	85	0
Leontopithecus	1845	1846	+	37	0	90	0
Leontopithecus	1847	1848	+	36	0	90	0
Leontopithecus	1848	1849	+	37	0	92	0
Leontopithecus	1855	1856	-	52	0	94	0
Leontopithecus	1856	1857	+	33	0	97	0
Leontopithecus	1858	1859	+	37	0	95	0
Leontopithecus	1861	1862	-	52	0	92	0
Leontopithecus	1863	1864	-	56	0	92	0
Leontopithecus	1875	1876	+	37	0	92	0
Leontopithecus	1877	1878	-	55	0	92	0
Leontopithecus	1880	1881	+	39	0	90	0
Leontopithecus	1885	1886	+	42	0	88	0
Leontopithecus	1887	1888	+	41	0	98	0
Leontopithecus	1888	1889	+	42	0	89	0
Leontopithecus	1889	1890	+	41	0	89	0
Leontopithecus	1891	1892	-	50	0	101	0
Leontopithecus	1892	1893	+	40	0	89	0
Leontopithecus	1894	1895	+	40	0	99	0
Leontopithecus	1896	1897	-	53	0	88	0
Leontopithecus	1900	1901	+	43	0	88	0
Leontopithecus	1907	1908	+	41	0	86	0
Leontopithecus	1912	1913	-	53	0	101	0
Leontopithecus	1913	1914	+	41	0	85	0
Leontopithecus	1914	1915	+	42	0	98	0
Leontopithecus	1915	1916	+	40	0	86	0
Leontopithecus	1917	1918	+	42	0	85	0
Leontopithecus	1918	1919	+	42	0	84	0
Leontopithecus	1919	1920	+	41	0	81	0
Leontopithecus	1922	1923	+	42	0	84	0
Leontopithecus	1924	1925	+	40	0	84	0
Leontopithecus	1926	1927	-	50	0	82	0
Leontopithecus	1933	1934	+	43	0	81	0
Leontopithecus	1941	1942	-	51	0	83	0
Leontopithecus	1943	1944	+	44	0	83	0
Leontopithecus	1945	1946	-	53	0	101	0
Leontopithecus	1960	1961	+	45	0	101	0
Leontopithecus	1961	1962	+	45	0	82	0
Leontopithecus	1970	1971	+	44	0	83	0
Leontopithecus	1971	1972	+	43	0	82	0
Leontopithecus	1972	1973	+	44	0	82	0
Leontopithecus	1978	1979	-	56	0	82	0
Leontopithecus	1979	1980	+	44	0	97	0
Leontopithecus	1984	1985	-	56	0	97	0
Leontopithecus	1985	1986	-	55	0	82	0
Leontopithecus	1987	1988	+	45	0	96	0
Leontopithecus	1989	1990	+	44	0	81	0
Leontopithecus	1990	1991	+	45	0	83	0
Leontopithecus	1994	1995	-	55	0	79	0
Leontopithecus	1998	1999	+	44	0	96	0
Leontopithecus	2000	2001	-	54	0	81	0
Leontopithecus	2003	2004	+	43	0	80	0
Leontopithecus	2004	2005	+	45	0	80	0
Leontopithecus	2008	2009	-	56	0	81	0
Leontopithecus	2015	2016	+	43	0	82	0
Leontopithecus	2019	2020	+	43	0	81	0
Leontopithecus	2023	2024	-	52	0	81	0
Leontopithecus	2026	2027	-	52	0	81	0
Leontopithecus	2028	2029	+	44	0	93	0
Leontopithecus	2032	2033	-	55	0	97	0
Leontopithecus	2038	2039	-	55	0	93	0
Leontopithecus	2040	2041	+	43	0	79	0
Leontopithecus	2042	2043	+	43	0	80	0
Leontopithecus	2046	2047	+	41	0	77	0
Leontopithecus	2052	2053	-	51	0	95	0
Leontopithecus	2053	2054	+	43	0	94	0
Leontopithecus	2054	2055	+	43	0	74	0
Leontopithecus	2057	2058	+	43	0	79	0
Leontopithecus	2064	2065	+	45	0	79	0
Leontopithecus	2065	2066	+	45	0	79	0
Leontopithecus	2068	2069	-	49	0	78	0
Leontopithecus	2070	2071	-	49	0	74	0
Leontopithecus	2071	2072	+	45	0	77	0
Leontopithecus	2072	2073	+	44	0	78	0
Leontopithecus	2074	2075	-	45	0	78	0
Leontopithecus	2075	2076	-	49	0	77	0
Leontopithecus	2076	2077	-	49	0	78	0
Leontopithecus	2077	2078	-	50	0	78	0
Leontopithecus	2086	2087	+	44	0	77	0
Leontopithecus	2088	2089	+	45	0	78	0
Leontopithecus	2089	2090	+	44	0	76	0
Leontopithecus	2095	2096	-	54	0	79	0
Leontopithecus	2098	2099	-	53	0	79	0
Leontopithecus	2103	2104	+	45	0	79	0
Leontopithecus	2108	2109	+	45	0	80	0
Leontopithecus	2111	2112	+	46	0	80	0
Leontopithecus	2116	2117	+	46	0	81	0
Leontopithecus	2117	2118	+	46	0	80	0
Leontopithecus	2122	2123	-	49	0	96	0
Leontopithecus	2125	2126	-	48	0	97	0
Leontopithecus	2128	2129	-	51	0	82	0
Leontopithecus	2750	2751	+	40	0	77	0
Leontopithecus	2753	2754	+	40	0	77	0
Leontopithecus	2757	2758	+	41	0	76	0
Leontopithecus	2759	2760	+	40	0	77	0
Leontopithecus	2765	2766	+	40	0	77	0
Leontopithecus	2778	2779	+	40	0	79	0
Leontopithecus	2779	2780	+	40	0	79	0
Leontopithecus	2780	2781	+	39	0	77	0
Leontopithecus	2782	2783	+	39	0	78	0
Leontopithecus	2784	2785	+	40	0	76	0
Leontopithecus	2785	2786	+	37	0	78	0
Leontopithecus	2787	2788	+	40	0	78	0
Leontopithecus	2792	2793	-	43	0	77	0
Leontopithecus	2793	2794	-	45	0	76	0
Leontopithecus	2794	2795	-	43	0	77	0
Leontopithecus	2799	2800	+	39	0	77	0
Leontopithecus	2800	2801	+	37	0	78	0
Leontopithecus	2802	2803	-	45	0	78	0
Leontopithecus	2805	2806	+	40	0	77	0
Leontopithecus	2806	2807	+	40	0	79	0
Leontopithecus	2807	2808	+	38	0	79	0
Leontopithecus	2813	2814	+	41	0	77	0
Leontopithecus	2815	2816	+	41	0	77	0
Leontopithecus	2816	2817	+	41	0	79	0
Leontopithecus	2819	2820	-	47	0	80	0
Leontopithecus	2820	2821	+	42	0	80	0
Leontopithecus	2821	2822	+	41	0	81	0
Leontopithecus	2822	2823	+	42	0	82	0
Leontopithecus	2829	2830	+	42	0	85	0
Leontopithecus	2837	2838	-	46	0	79	0
Leontopithecus	2838	2839	+	46	0	85	0
Leontopithecus	2839	2840	+	46	0	79	0
Leontopithecus	2840	2841	+	46	0	76	0
Leontopithecus	2848	2849	+	46	0	83	0
Leontopithecus	2852	2853	+	45	0	80	0
Leontopithecus	2856	2857	-	47	0	81	0
Leontopithecus	2858	2859	+	45	0	78	0
Leontopithecus	2862	2863	+	44	0	82	0
Leontopithecus	2864	2865	+	44	0	83	0
Leontopithecus	2865	2866	+	43	0	83	0
Leontopithecus	2870	2871	-	46	0	82	0
Leontopithecus	2871	2872	+	41	0	80	0
Leontopithecus	2877	2878	+	42	0	83	0
Leontopithecus	2879	2880	+	43	0	83	0
Leontopithecus	2880	2881	+	43	0	83	0
Leontopithecus	2883	2884	+	44	0	81	0
Leontopithecus	2884	2885	+	43	0	80	0
Leontopithecus	2886	2887	+	44	0	83	0
Leontopithecus	2887	2888	+	44	0	80	0
Leontopithecus	2888	2889	+	44	0	85	0
Leontopithecus	2891	2892	+	43	0	85	0
Leontopithecus	2893	2894	-	40	0	83	0
Leontopithecus	2895	2896	+	43	0	85	0
Leontopithecus	2903	2904	+	43	0	85	0
Leontopithecus	2906	2907	-	43	0	86	0
Leontopithecus	2907	2908	-	42	0	86	0
Leontopithecus	2908	2909	+	43	0	81	0
Leontopithecus	2912	2913	-	42	0	81	0
Leontopithecus	2913	2914	+	42	0	85	0
Leontopithecus	2918	2919	+	45	0	80	0
Leontopithecus	2919	2920	+	45	0	86	0
Leontopithecus	2921	2922	+	45	0	86	0
Leontopithecus	2925	2926	-	40	0	85	0
Leontopithecus	2927	2928	-	40	0	85	0
Leontopithecus	2928	2929	+	45	0	83	0
Leontopithecus	2930	2931	-	40	0	82	0
Leontopithecus	2931	2932	+	44	0	84	0
Leontopithecus	2934	2935	+	45	0	84	0
Leontopithecus	2936	2937	-	39	0	83	0
Leontopithecus	2939	2940	+	45	0	86	0
Leontopithecus	2945	2946	-	41	0	87	0
Leontopithecus	2946	2947	-	40	0	80	0
Leontopithecus	2947	2948	+	46	0	82	0
Leontopithecus	2948	2949	+	46	0	85	0
Leontopithecus	2950	2951	+	45	0	85	0
Leontopithecus	2961	2962	+	45	0	83	0
Leontopithecus	2967	2968	+	44	0	85	0
Leontopithecus	2970	2971	+	46	0	85	0
Leontopithecus	2971	2972	+	46	0	84	0
Leontopithecus	2972	2973	+	45	0	81	0
Leontopithecus	2976	2977	+	45	0	84	0
Leontopithecus	2978	2979	+	47	0	84	0
Leontopithecus	2987	2988	+	48	0	85	0
Leontopithecus	2988	2989	+	44	0	83	0
Leontopithecus	2990	2991	+	48	0	85	0
Leontopithecus	2993	2994	-	43	0	85	0
Leontopithecus	2994	2995	-	45	0	84	0
Leontopithecus	2997	2998	+	44	0	85	0
Leontopithecus	2999	3000	+	44	0	87	0
Leontopithecus	3000	3001	+	48	0	80	0
Leontopithecus	3005	3006	+	48	0	88	0
Leontopithecus	3006	3007	+	46	0	88	0
Leontopithecus	3008	3009	+	46	0	88	0
Leontopithecus	3013	3014	+	48	0	80	0
Leontopithecus	3014	3015	+	48	0	86	0
Leontopithecus	3015	3016	+	47	0	87	0
Leontopithecus	3032	3033	-	41	0	80	0
Leontopithecus	3036	3037	+	48	0	81	0
Leontopithecus	3042	3043	-	43	0	86	0
Leontopithecus	3044	3045	+	49	0	82	0
Leontopithecus	3049	3050	+	49	0	85	0
Leontopithecus	3053	3054	+	50	0	85	0
Leontopithecus	3056	3057	+	51	0	85	0
Leontopithecus	3057	3058	+	51	0	85	0
Leontopithecus	3059	3060	-	41	0	84	0
Leontopithecus	3062	3063	-	43	0	78	0
Leontopithecus	3063	3064	+	49	0	81	0
Leontopithecus	3064	3065	+	48	0	82	0
Leontopithecus	3068	3069	-	42	0	81	0
Leontopithecus	3069	3070	+	48	0	85	0
Leontopithecus	3081	3082	+	49	0	80	0
Leontopithecus	3083	3084	-	35	0	80	0
Leontopithecus	3084	3085	+	49	0	83	0
Leontopithecus	3085	3086	+	49	0	84	0
Leontopithecus	3093	3094	+	48	0	83	0
Leontopithecus	3095	3096	-	41	0	84	0
Leontopithecus	3096	3097	+	49	0	84	0
Leontopithecus	3098	3099	-	43	0	83	0
Leontopithecus	3099	3100	-	43	0	84	0
Leontopithecus	3101	3102	+	50	0	80	0
Leontopithecus	3103	3104	+	50	0	80	0
Leontopithecus	3104	3105	+	50	0	83	0
Leontopithecus	3112	3113	-	40	0	81	0
Leontopithecus	3113	3114	+	50	0	84	0
Leontopithecus	3119	3120	+	50	0	80	0
Leontopithecus	3122	3123	-	41	0	84	0
Leontopithecus	3123	3124	-	44	0	82	0
Leontopithecus	3124	3125	-	45	0	83	0
Leontopithecus	3125	3126	-	45	0	83	0
Leontopithecus	3129	3130	+	49	0	83	0
Leontopithecus	3132	3133	+	51	0	79	0
Leontopithecus	3138	3139	+	52	0	84	0
Leontopithecus	3140	3141	+	53	0	80	0
Leontopithecus	3143	3144	+	53	0	80	0
Leontopithecus	3147	3148	+	54	0	86	0
Leontopithecus	3154	3155	+	51	0	86	0
Leontopithecus	3155	3156	+	51	0	84	0
Leontopithecus	3157	3158	+	55	0	81	0
Leontopithecus	3159	3160	+	55	0	85	0
Leontopithecus	3160	3161	+	55	0	82	0
Leontopithecus	3162	3163	+	54	0	84	0
Leontopithecus	3165	3166	+	57	0	83	0
Leontopithecus	3166	3167	+	57	0	81	0
Leontopithecus	3168	3169	+	57	0	82	0
Leontopithecus	3172	3173	+	58	0	84	0
Leontopithecus	3174	3175	+	55	0	81	0
Leontopithecus	3178	3179	+	57	0	82	0
Leontopithecus	3201	3202	+	57	0	81	0
Leontopithecus	3202	3203	+	58	0	84	0
Leontopithecus	3203	3204	+	55	0	82	0
Leontopithecus	3206	3207	-	37	0	79	0
Leontopithecus	3208	3209	-	38	0	81	0
Leontopithecus	3211	3212	-	38	0	81	0
Leontopithecus	3212	3213	-	39	0	83	0
Leontopithecus	3213	3214	-	39	0	80	0
Leontopithecus	3215	3216	-	37	0	79	0
Leontopithecus	3218	3219	-	38	0	78	0
Leontopithecus	3219	3220	+	54	0	79	0
Leontopithecus	3220	3221	+	52	0	78	0
Leontopithecus	3227	3228	+	54	0	82	0
Leontopithecus	3230	3231	-	37	0	83	0
Leontopithecus	3231	3232	+	54	0	79	0
Leontopithecus	3232	3233	+	53	0	79	0
Leontopithecus	3236	3237	-	39	0	80	0
Leontopithecus	3243	3244	+	53	0	83	0
Leontopithecus	3244	3245	+	53	0	83	0
Leontopithecus	3245	3246	+	51	0	83	0
Leontopithecus	3247	3248	+	52	0	81	0
Leontopithecus	3251	3252	-	38	0	81	0
Leontopithecus	3255	3256	-	36	0	80	0
Leontopithecus	3256	3257	+	54	0	82	0
Leontopithecus	3257	3258	+	54	0	82	0
Leontopithecus	3259	3260	-	35	0	82	0
Leontopithecus	3262	3263	+	52	0	79	0
Leontopithecus	3266	3267	+	53	0	81	0
Leontopithecus	3269	3270	-	36	0	82	0
Leontopithecus	3276	3277	+	49	0	83	0
Leontopithecus	3282	3283	-	35	0	84	0
Leontopithecus	3284	3285	+	49	0	78	0
Leontopithecus	3286	3287	+	49	0	84	0
Leontopithecus	3288	3289	+	50	0	82	0
Leontopithecus	3289	3290	+	50	0	85	0
Leontopithecus	3293	3294	+	50	0	84	0
Leontopithecus	3294	3295	+	50	0	83	0
Leontopithecus	3295	3296	+	49	0	83	0
Leontopithecus	3298	3299	-	34	0	82	0
Leontopithecus	3299	3300	+	50	0	83	0
Leontopithecus	3304	3305	+	50	0	80	0
Leontopithecus	2136	2137	+	41	0	81	0
Leontopithecus	2145	2146	+	44	0	82	0
Leontopithecus	2147	2148	+	41	0	84	0
Leontopithecus	2150	2151	+	41	0	80	0
Leontopithecus	2152	2153	+	41	0	80	0
Leontopithecus	2155	2156	-	46	0	80	0
Leontopithecus	2160	2161	+	39	0	79	0
Leontopithecus	2164	2165	+	40	0	80	0
Leontopithecus	2166	2167	+	39	0	82	0
Leontopithecus	2168	2169	+	38	0	80	0
Leontopithecus	2171	2172	-	50	0	80	0
Leontopithecus	2173	2174	-	48	0	79	0
Leontopithecus	2174	2175	+	40	0	79	0
Leontopithecus	2179	2180	+	40	0	79	0
Leontopithecus	2180	2181	+	40	0	80	0
Leontopithecus	2183	2184	+	42	0	80	0
Leontopithecus	2185	2186	+	41	0	80	0
Leontopithecus	2188	2189	-	49	0	78	0
Leontopithecus	2189	2190	-	48	0	81	0
Leontopithecus	2198	2199	+	39	0	84	0
Leontopithecus	2200	2201	-	49	0	79	0
Leontopithecus	2203	2204	-	43	0	80	0
Leontopithecus	2204	2205	+	38	0	85	0
Leontopithecus	2209	2210	+	40	0	85	0
Leontopithecus	2210	2211	+	39	0	79	0
Leontopithecus	2212	2213	-	41	0	75	0
Leontopithecus	2213	2214	-	44	0	77	0
Leontopithecus	2223	2224	+	40	0	80	0
Leontopithecus	2224	2225	+	39	0	78	0
Leontopithecus	2227	2228	-	39	0	79	0
Leontopithecus	2228	2229	+	40	0	75	0
Leontopithecus	2229	2230	+	40	0	78	0
Leontopithecus	2233	2234	+	39	0	83	0
Leontopithecus	2236	2237	-	38	0	81	0
Leontopithecus	2237	2238	+	39	0	81	0
Leontopithecus	2238	2239	+	39	0	81	0
Leontopithecus	2240	2241	+	38	0	78	0
Leontopithecus	2248	2249	+	38	0	84	0
Leontopithecus	2249	2250	+	35	0	80	0
Leontopithecus	2251	2252	-	47	0	85	0
Leontopithecus	2252	2253	-	47	0	87	0
Leontopithecus	2253	2254	+	37	0	82	0
Leontopithecus	2254	2255	+	38	0	82	0
Leontopithecus	2263	2264	-	44	0	87	0
Leontopithecus	2264	2265	-	47	0	81	0
Leontopithecus	2266	2267	+	40	0	86	0
Leontopithecus	2270	2271	-	46	0	78	0
Leontopithecus	2271	2272	+	41	0	77	0
Leontopithecus	2275	2276	-	45	0	79	0
Leontopithecus	2282	2283	-	42	0	86	0
Leontopithecus	2285	2286	-	44	0	87	0
Leontopithecus	2286	2287	-	44	0	88	0
Leontopithecus	2288	2289	+	44	0	88	0
Leontopithecus	2289	2290	+	43	0	88	0
Leontopithecus	2293	2294	+	43	0	87	0
Leontopithecus	2295	2296	+	41	0	89	0
Leontopithecus	2297	2298	-	43	0	79	0
Leontopithecus	2298	2299	+	43	0	78	0
Leontopithecus	2305	2306	+	44	0	89	0
Leontopithecus	2306	2307	+	43	0	88	0
Leontopithecus	2311	2312	-	43	0	80	0
Leontopithecus	2314	2315	+	45	0	80	0
Leontopithecus	2317	2318	-	42	0	80	0
Leontopithecus	2322	2323	+	44	0	79	0
Leontopithecus	2331	2332	+	44	0	81	0
Leontopithecus	2332	2333	+	43	0	90	0
Leontopithecus	2335	2336	-	46	0	80	0
Leontopithecus	2344	2345	-	44	0	81	0
Leontopithecus	2348	2349	-	45	0	80	0
Leontopithecus	2350	2351	-	44	0	89	0
Leontopithecus	2351	2352	+	47	0	80	0
Leontopithecus	2354	2355	+	47	0	81	0
Leontopithecus	2358	2359	+	46	0	90	0
Leontopithecus	2368	2369	-	47	0	90	0
Leontopithecus	2372	2373	+	47	0	80	0
Leontopithecus	2374	2375	+	43	0	80	0
Leontopithecus	2376	2377	-	46	0	91	0
Leontopithecus	2381	2382	-	46	0	80	0
Leontopithecus	2382	2383	+	46	0	77	0
Leontopithecus	2386	2387	+	44	0	90	0
Leontopithecus	2390	2391	-	46	0	80	0
Leontopithecus	2391	2392	+	41	0	81	0
Leontopithecus	2397	2398	+	45	0	91	0
Leontopithecus	2398	2399	+	45	0	80	0
Leontopithecus	2405	2406	-	45	0	90	0
Leontopithecus	2411	2412	-	44	0	91	0
Leontopithecus	2415	2416	-	44	0	79	0
Leontopithecus	2417	2418	-	44	0	78	0
Leontopithecus	2419	2420	-	46	0	91	0
Leontopithecus	2422	2423	+	48	0	91	0
Leontopithecus	2426	2427	+	48	0	78	0
Leontopithecus	2428	2429	+	47	0	78	0
Leontopithecus	2430	2431	+	48	0	78	0
Leontopithecus	2435	2436	-	50	0	90	0
Leontopithecus	2437	2438	-	51	0	78	0
Leontopithecus	2441	2442	-	49	0	91	0
Leontopithecus	2442	2443	+	50	0	77	0
Leontopithecus	2443	2444	+	49	0	77	0
Leontopithecus	2445	2446	+	50	0	77	0
Leontopithecus	2448	2449	+	50	0	77	0
Leontopithecus	2458	2459	+	50	0	75	0
Leontopithecus	2460	2461	+	48	0	76	0
Leontopithecus	2464	2465	-	49	0	75	0
Leontopithecus	2466	2467	+	50	0	75	0
Leontopithecus	2467	2468	+	50	0	75	0
Leontopithecus	2472	2473	-	49	0	88	0
Leontopithecus	2482	2483	+	51	0	92	0
Leontopithecus	2490	2491	-	49	0	92	0
Leontopithecus	2494	2495	+	51	0	91	0
Leontopithecus	2495	2496	+	51	0	90	0
Leontopithecus	2511	2512	+	50	0	76	0
Leontopithecus	2516	2517	-	46	0	90	0
Leontopithecus	2523	2524	+	48	0	75	0
Leontopithecus	2525	2526	-	44	0	76	0
Leontopithecus	2528	2529	+	49	0	73	0
Leontopithecus	2533	2534	+	49	0	73	0
Leontopithecus	2537	2538	+	49	0	73	0
Leontopithecus	2538	2539	+	47	0	93	0
Leontopithecus	2546	2547	+	47	0	92	0
Leontopithecus	2547	2548	+	47	0	75	0
Leontopithecus	2548	2549	+	46	0	75	0
Leontopithecus	2550	2551	+	46	0	76	0
Leontopithecus	2553	2554	+	46	0	75	0
Leontopithecus	2554	2555	+	47	0	75	0
Leontopithecus	2562	2563	-	52	0	73	0
Leontopithecus	2565	2566	-	55	0	75	0
Leontopithecus	2569	2570	+	48	0	76	0
Leontopithecus	2571	2572	+	48	0	76	0
Leontopithecus	2577	2578	+	48	0	76	0
Leontopithecus	2584	2585	+	45	0	92	0
Leontopithecus	2587	2588	+	44	0	89	0
Leontopithecus	2590	2591	-	54	0	77	0
Leontopithecus	2592	2593	-	54	0	77	0
Leontopithecus	2595	2596	+	43	0	76	0
Leontopithecus	2602	2603	-	54	0	76	0
Leontopithecus	2605	2606	+	45	0	75	0
Leontopithecus	2606	2607	+	44	0	78	0
Leontopithecus	2612	2613	+	45	0	76	0
Leontopithecus	2618	2619	-	51	0	77	0
Leontopithecus	2619	2620	+	45	0	77	0
Leontopithecus	2620	2621	+	45	0	94	0
Leontopithecus	2622	2623	+	45	0	78	0
Leontopithecus	2626	2627	+	44	0	77	0
Leontopithecus	2633	2634	+	45	0	93	0
Leontopithecus	2634	2635	+	46	0	96	0
Leontopithecus	2637	2638	+	43	0	96	0
Leontopithecus	2642	2643	+	40	0	75	0
Leontopithecus	2645	2646	-	46	0	73	0
Leontopithecus	2646	2647	-	50	0	94	0
Leontopithecus	2648	2649	-	46	0	93	0
Leontopithecus	2651	2652	+	41	0	78	0
Leontopithecus	2652	2653	+	41	0	75	0
Leontopithecus	2653	2654	+	38	0	78	0
Leontopithecus	2657	2658	-	49	0	78	0
Leontopithecus	2672	2673	-	47	0	93	0
Leontopithecus	2673	2674	+	39	0	77	0
Leontopithecus	2675	2676	+	36	0	78	0
Leontopithecus	2677	2678	+	38	0	77	0
Leontopithecus	2678	2679	+	39	0	92	0
Leontopithecus	2679	2680	+	39	0	92	0
Leontopithecus	2680	2681	+	38	0	77	0
Leontopithecus	2682	2683	+	39	0	77	0
Leontopithecus	2685	2686	+	40	0	92	0
Leontopithecus	2697	2698	+	38	0	76	0
Leontopithecus	2698	2699	+	36	0	77	0
Leontopithecus	2700	2701	+	38	0	77	0
Leontopithecus	2701	2702	+	38	0	76	0
Leontopithecus	2707	2708	+	38	0	90	0
Leontopithecus	2713	2714	+	40	0	78	0
Leontopithecus	2716	2717	+	40	0	76	0
Leontopithecus	2719	2720	+	39	0	78	0
Leontopithecus	2723	2724	+	39	0	78	0
Leontopithecus	2725	2726	+	39	0	78	0
Leontopithecus	2727	2728	+	39	0	78	0
Leontopithecus	2730	2731	+	40	0	78	0
Leontopithecus	2735	2736	+	40	0	91	0
Leontopithecus	2738	2739	+	39	0	92	0
Leontopithecus	2742	2743	-	46	0	92	0
Leontopithecus	2743	2744	-	46	0	82	0
Leontopithecus	2744	2745	+	41	0	81	0
Leontopithecus	3306	3307	+	47	0	81	0
Leontopithecus	3310	3311	-	36	0	81	0
Leontopithecus	3312	3313	+	51	0	80	0
Leontopithecus	3315	3316	+	52	0	80	0
Leontopithecus	3316	3317	+	52	0	80	0
Leontopithecus	3317	3318	+	51	0	80	0
Leontopithecus	3320	3321	-	36	0	80	0
Leontopithecus	3321	3322	+	50	0	77	0
Leontopithecus	3322	3323	+	50	0	76	0
Leontopithecus	3323	3324	+	49	0	78	0
Leontopithecus	3326	3327	-	38	0	90	0
Leontopithecus	3328	3329	+	50	0	92	0
Leontopithecus	3329	3330	+	50	0	87	0
Leontopithecus	3331	3332	+	51	0	79	0
Leontopithecus	3335	3336	+	51	0	76	0
Leontopithecus	3337	3338	-	39	0	85	0
Leontopithecus	3338	3339	-	39	0	80	0
Leontopithecus	3340	3341	-	39	0	80	0
Leontopithecus	3341	3342	+	49	0	75	0
Leontopithecus	3347	3348	+	49	0	79	0
Leontopithecus	3349	3350	-	38	0	80	0
Leontopithecus	3350	3351	+	50	0	79	0
Leontopithecus	3355	3356	+	51	0	91	0
Leontopithecus	3358	3359	+	51	0	80	0
Leontopithecus	3360	3361	+	51	0	80	0
Leontopithecus	3362	3363	+	50	0	80	0
Leontopithecus	3365	3366	+	51	0	78	0
Leontopithecus	3368	3369	-	35	0	92	0
Leontopithecus	3369	3370	+	51	0	81	0
Leontopithecus	3370	3371	+	51	0	81	0
Leontopithecus	3373	3374	-	36	0	79	0
Leontopithecus	3380	3381	-	38	0	79	0
Leontopithecus	3384	3385	+	49	0	81	0
Leontopithecus	3385	3386	+	48	0	92	0
Leontopithecus	3387	3388	+	46	0	81	0
Leontopithecus	3393	3394	+	48	0	79	0
Leontopithecus	3394	3395	+	48	0	80	0
Leontopithecus	3396	3397	+	48	0	79	0
Leontopithecus	3398	3399	+	45	0	91	0
Leontopithecus	3400	3401	+	48	0	80	0
Leontopithecus	3402	3403	-	35	0	76	0
Leontopithecus	3403	3404	+	47	0	75	0
Leontopithecus	3406	3407	+	48	0	76	0
Leontopithecus	3408	3409	+	47	0	77	0
Leontopithecus	3410	3411	+	45	0	76	0
Leontopithecus	3412	3413	-	36	0	77	0
Leontopithecus	3413	3414	+	46	0	77	0
Leontopithecus	3415	3416	-	36	0	77	0
Leontopithecus	3416	3417	-	37	0	77	0
Leontopithecus	3418	3419	+	48	0	89	0
Leontopithecus	3421	3422	+	48	0	79	0
Leontopithecus	3424	3425	-	36	0	81	0
Leontopithecus	3425	3426	+	49	0	91	0
Leontopithecus	3428	3429	-	35	0	90	0
Leontopithecus	3431	3432	+	49	0	81	0
Leontopithecus	3437	3438	+	46	0	85	0
Leontopithecus	3445	3446	+	48	0	78	0
Leontopithecus	3449	3450	-	35	0	79	0
Leontopithecus	3452	3453	-	35	0	76	0
Leontopithecus	3457	3458	-	37	0	79	0
Leontopithecus	3460	3461	-	37	0	90	0
Leontopithecus	3463	3464	-	37	0	87	0
Leontopithecus	3469	3470	-	36	0	79	0
Leontopithecus	3473	3474	-	35	0	91	0
Leontopithecus	3476	3477	+	46	0	81	0
Leontopithecus	3481	3482	+	45	0	79	0
Leontopithecus	3484	3485	-	39	0	88	0
Leontopithecus	3485	3486	-	39	0	83	0
Leontopithecus	3486	3487	+	47	0	88	0
Leontopithecus	3487	3488	+	45	0	91	0
Leontopithecus	3489	3490	+	47	0	85	0
Leontopithecus	3490	3491	+	45	0	84	0
Leontopithecus	3494	3495	+	44	0	86	0
Leontopithecus	3496	3497	-	38	0	88	0
Leontopithecus	3497	3498	+	44	0	89	0
Leontopithecus	3499	3500	+	45	0	89	0
Leontopithecus	3500	3501	+	46	0	88	0
Leontopithecus	3502	3503	-	40	0	86	0
Leontopithecus	3504	3505	+	46	0	85	0
Leontopithecus	3505	3506	+	45	0	92	0
Leontopithecus	3511	3512	-	41	0	91	0
Leontopithecus	3512	3513	-	41	0	91	0
Leontopithecus	3513	3514	+	45	0	89	0
Leontopithecus	3514	3515	+	45	0	90	0
Leontopithecus	3524	3525	-	40	0	90	0
Leontopithecus	3532	3533	+	47	0	89	0
Leontopithecus	3545	3546	+	45	0	89	0
Leontopithecus	3547	3548	-	42	0	90	0
Leontopithecus	3555	3556	+	46	0	91	0
Leontopithecus	3558	3559	+	45	0	90	0
Leontopithecus	3562	3563	-	42	0	91	0
Leontopithecus	3563	3564	+	46	0	92	0
Leontopithecus	3565	3566	-	42	0	92	0
Leontopithecus	3566	3567	-	44	0	91	0
Leontopithecus	3570	3571	+	46	0	89	0
Leontopithecus	3573	3574	+	47	0	92	0
Leontopithecus	3575	3576	-	43	0	89	0
Leontopithecus	3577	3578	-	43	0	91	0
Leontopithecus	3578	3579	+	45	0	91	0
Leontopithecus	3586	3587	+	45	0	93	0
Leontopithecus	3590	3591	+	45	0	90	0
Leontopithecus	3593	3594	-	44	0	92	0
Leontopithecus	3595	3596	+	45	0	85	0
Leontopithecus	3598	3599	-	41	0	85	0
Leontopithecus	3599	3600	+	45	0	90	0
Leontopithecus	3600	3601	+	45	0	90	0
Leontopithecus	3601	3602	+	45	0	86	0
Leontopithecus	3602	3603	+	42	0	90	0
Leontopithecus	3605	3606	+	45	0	88	0
Leontopithecus	3607	3608	+	47	0	78	0
Leontopithecus	3608	3609	+	47	0	89	0
Leontopithecus	3610	3611	+	45	0	88	0
Leontopithecus	3614	3615	+	45	0	86	0
Leontopithecus	3616	3617	-	40	0	83	0
Leontopithecus	3617	3618	-	41	0	89	0
Leontopithecus	3618	3619	-	41	0	84	0
Leontopithecus	3619	3620	-	41	0	84	0
Leontopithecus	3620	3621	-	41	0	87	0
Leontopithecus	3622	3623	+	46	0	87	0
Leontopithecus	3626	3627	-	40	0	87	0
Leontopithecus	3628	3629	+	44	0	77	0
Leontopithecus	3629	3630	+	45	0	85	0
Leontopithecus	3631	3632	+	45	0	85	0
Leontopithecus	3632	3633	+	44	0	83	0
Leontopithecus	3635	3636	+	42	0	84	0
Leontopithecus	3637	3638	-	40	0	83	0
Leontopithecus	3638	3639	-	39	0	84	0
Leontopithecus	3639	3640	+	43	0	90	0
Leontopithecus	3644	3645	+	43	0	88	0
Leontopithecus	3646	3647	+	43	0	89	0
Leontopithecus	3647	3648	+	44	0	89	0
Leontopithecus	3648	3649	+	43	0	89	0
Leontopithecus	3649	3650	+	41	0	86	0
Leontopithecus	3651	3652	+	43	0	89	0
Leontopithecus	3654	3655	+	45	0	88	0
Leontopithecus	3655	3656	+	45	0	90	0
Leontopithecus	3656	3657	+	44	0	89	0
Leontopithecus	3661	3662	-	41	0	90	0
Leontopithecus	3664	3665	-	39	0	90	0
Leontopithecus	3666	3667	+	45	0	90	0
Leontopithecus	3667	3668	+	45	0	89	0
Leontopithecus	3668	3669	+	42	0	89	0
Leontopithecus	3670	3671	+	45	0	86	0
Leontopithecus	3672	3673	+	44	0	86	0
Leontopithecus	3680	3681	+	45	0	88	0
Leontopithecus	3683	3684	+	45	0	86	0
Leontopithecus	3688	3689	+	46	0	86	0
Leontopithecus	3691	3692	+	45	0	84	0
Leontopithecus	3694	3695	-	39	0	82	0
Leontopithecus	3695	3696	+	46	0	79	0
Leontopithecus	3698	3699	+	45	0	81	0
Leontopithecus	3700	3701	-	39	0	82	0
Leontopithecus	3701	3702	-	39	0	77	0
Leontopithecus	3703	3704	-	38	0	77	0
Leontopithecus	3707	3708	+	46	0	79	0
Leontopithecus	3713	3714	+	45	0	85	0
Leontopithecus	3716	3717	-	37	0	83	0
Leontopithecus	3718	3719	-	36	0	85	0
Leontopithecus	3719	3720	+	45	0	80	0
Leontopithecus	3721	3722	+	45	0	83	0
Leontopithecus	3724	3725	+	43	0	79	0
Leontopithecus	3726	3727	+	42	0	76	0
Leontopithecus	3728	3729	-	38	0	83	0
Leontopithecus	3729	3730	+	45	0	83	0
Leontopithecus	3730	3731	+	46	0	81	0
Leontopithecus	3732	3733	+	44	0	82	0
Leontopithecus	3736	3737	-	36	0	80	0
Leontopithecus	3739	3740	-	37	0	80	0
Leontopithecus	3740	3741	+	46	0	83	0
Leontopithecus	3744	3745	+	47	0	83	0
Leontopithecus	3751	3752	-	36	0	78	0
Leontopithecus	3755	3756	+	45	0	84	0
Leontopithecus	3758	3759	+	44	0	83	0
Leontopithecus	3759	3760	+	44	0	82	0
Leontopithecus	3760	3761	+	43	0	84	0
Leontopithecus	3763	3764	-	35	0	81	0
Leontopithecus	3764	3765	+	45	0	83	0
Leontopithecus	3766	3767	+	45	0	83	0
Leontopithecus	3769	3770	+	45	0	81	0
Leontopithecus	3771	3772	+	44	0	83	0
Leontopithecus	3772	3773	+	43	0	84	0
Leontopithecus	3776	3777	+	43	0	83	0
Leontopithecus	3777	3778	+	43	0	82	0
Leontopithecus	3787	3788	-	31	0	81	0
Leontopithecus	3788	3789	-	33	0	81	0
Leontopithecus	3789	3790	-	33	0	83	0
Leontopithecus	4319	4320	+	37	0	77	0
Leontopithecus	4321	4322	+	37	0	77	0
Leontopithecus	4322	4323	+	37	0	76	0
Leontopithecus	4328	4329	-	30	0	88	0
Leontopithecus	4331	4332	+	36	0	74	0
Leontopithecus	4333	4334	-	22	0	80	0
Leontopithecus	4334	4335	-	29	0	88	0
Leontopithecus	4340	4341	-	31	0	87	0
Leontopithecus	4341	4342	+	34	0	73	0
Leontopithecus	4342	4343	+	35	0	75	0
Leontopithecus	4343	4344	+	34	0	75	0
Leontopithecus	4346	4347	+	35	0	75	0
Leontopithecus	4349	4350	+	35	0	74	0
Leontopithecus	4352	4353	+	32	0	76	0
Leontopithecus	4353	4354	+	34	0	77	0
Leontopithecus	4354	4355	+	36	0	77	0
Leontopithecus	4355	4356	+	35	0	73	0
Leontopithecus	4358	4359	+	36	0	75	0
Leontopithecus	4359	4360	+	36	0	75	0
Leontopithecus	4362	4363	-	29	0	82	0
Leontopithecus	4363	4364	-	32	0	86	0
Leontopithecus	4364	4365	-	32	0	85	0
Leontopithecus	4365	4366	+	37	0	78	0
Leontopithecus	4368	4369	+	37	0	76	0
Leontopithecus	4369	4370	+	37	0	77	0
Leontopithecus	4370	4371	+	36	0	75	0
Leontopithecus	4374	4375	+	35	0	77	0
Leontopithecus	4386	4387	+	34	0	76	0
Leontopithecus	4388	4389	+	37	0	77	0
Leontopithecus	4392	4393	+	38	0	78	0
Leontopithecus	4410	4411	+	39	0	80	0
Leontopithecus	4411	4412	+	39	0	80	0
Leontopithecus	4412	4413	+	39	0	77	0
Leontopithecus	4415	4416	+	38	0	79	0
Leontopithecus	4424	4425	+	38	0	78	0
Leontopithecus	4426	4427	-	30	0	80	0
Leontopithecus	4427	4428	-	31	0	80	0
Leontopithecus	4428	4429	+	38	0	79	0
Leontopithecus	4433	4434	-	30	0	81	0
Leontopithecus	4434	4435	-	31	0	83	0
Leontopithecus	4435	4436	-	31	0	83	0
Leontopithecus	4439	4440	-	30	0	80	0
Leontopithecus	4440	4441	+	35	0	79	0
Leontopithecus	4441	4442	+	35	0	80	0
Leontopithecus	4447	4448	-	30	0	84	0
Leontopithecus	4449	4450	-	29	0	83	0
Leontopithecus	4450	4451	-	30	0	83	0
Leontopithecus	4452	4453	+	37	0	78	0
Leontopithecus	4453	4454	+	39	0	78	0
Leontopithecus	4454	4455	+	39	0	78	0
Leontopithecus	4460	4461	-	29	0	81	0
Leontopithecus	4461	4462	-	29	0	81	0
Leontopithecus	4466	4467	-	29	0	81	0
Leontopithecus	4470	4471	-	30	0	78	0
Leontopithecus	4471	4472	-	32	0	80	0
Leontopithecus	4472	4473	-	32	0	81	0
Leontopithecus	4473	4474	+	39	0	76	0
Leontopithecus	4475	4476	-	29	0	80	0
Leontopithecus	4480	4481	-	31	0	80	0
Leontopithecus	4481	4482	-	31	0	82	0
Leontopithecus	4488	4489	-	33	0	82	0
Leontopithecus	4500	4501	+	36	0	75	0
Leontopithecus	4505	4506	-	31	0	83	0
Leontopithecus	4513	4514	+	37	0	72	0
Leontopithecus	4515	4516	+	38	0	75	0
Leontopithecus	4520	4521	-	31	0	82	0
Leontopithecus	4526	4527	-	30	0	82	0
Leontopithecus	4530	4531	-	31	0	81	0
Leontopithecus	4531	4532	+	37	0	73	0
Leontopithecus	4533	4534	+	38	0	73	0
Leontopithecus	4541	4542	+	37	0	73	0
Leontopithecus	4542	4543	+	36	0	73	0
Leontopithecus	4549	4550	-	32	0	78	0
Leontopithecus	4550	4551	+	37	0	70	0
Leontopithecus	4551	4552	+	36	0	71	0
Leontopithecus	4558	4559	+	38	0	73	0
Leontopithecus	4568	4569	-	37	0	75	0
Leontopithecus	4574	4575	+	34	0	73	0
Leontopithecus	4577	4578	-	39	0	76	0
Leontopithecus	4578	4579	+	35	0	73	0
Leontopithecus	4585	4586	+	35	0	75	0
Leontopithecus	4590	4591	+	36	0	73	0
Leontopithecus	4598	4599	-	35	0	76	0
Leontopithecus	4599	4600	-	36	0	76	0
Leontopithecus	4600	4601	-	37	0	76	0
Leontopithecus	4617	4618	+	38	0	76	0
Leontopithecus	4619	4620	+	38	0	76	0
Leontopithecus	4621	4622	+	38	0	74	0
Leontopithecus	4622	4623	+	38	0	76	0
Leontopithecus	4629	4630	+	37	0	75	0
Leontopithecus	4632	4633	+	37	0	75	0
Leontopithecus	4634	4635	+	34	0	73	0
Leontopithecus	4636	4637	-	37	0	71	0
Leontopithecus	4637	4638	+	36	0	72	0
Leontopithecus	4641	4642	-	38	0	75	0
Leontopithecus	4645	4646	-	38	0	74	0
Leontopithecus	4646	4647	-	38	0	76	0
Leontopithecus	4649	4650	-	39	0	75	0
Leontopithecus	4650	4651	-	38	0	76	0
Leontopithecus	4651	4652	+	38	0	75	0
Leontopithecus	4662	4663	+	37	0	75	0
Leontopithecus	4672	4673	+	37	0	72	0
Leontopithecus	4680	4681	+	37	0	75	0
Leontopithecus	4682	4683	+	36	0	73	0
Leontopithecus	4684	4685	+	37	0	74	0
Leontopithecus	4686	4687	+	37	0	75	0
Leontopithecus	4689	4690	+	36	0	74	0
Leontopithecus	4693	4694	+	35	0	74	0
Leontopithecus	4699	4700	-	33	0	73	0
Leontopithecus	4700	4701	+	35	0	69	0
Leontopithecus	4702	4703	+	35	0	72	0
Leontopithecus	4705	4706	+	36	0	70	0
Leontopithecus	4714	4715	-	32	0	73	0
Leontopithecus	4720	4721	-	31	0	74	0
Leontopithecus	4724	4725	+	35	0	73	0
Leontopithecus	4725	4726	+	36	0	73	0
Leontopithecus	4726	4727	+	35	0	74	0
Leontopithecus	4727	4728	+	34	0	73	0
Leontopithecus	4729	4730	+	36	0	74	0
Leontopithecus	4733	4734	+	36	0	73	0
Leontopithecus	4735	4736	+	36	0	73	0
Leontopithecus	4736	4737	+	36	0	68	0
Leontopithecus	4739	4740	-	31	0	72	0
Leontopithecus	4745	4746	-	30	0	72	0
Leontopithecus	4746	4747	+	36	0	73	0
Leontopithecus	4749	4750	+	32	0	70	0
Leontopithecus	4752	4753	-	29	0	69	0
Leontopithecus	4757	4758	-	30	0	72	0
Leontopithecus	4758	4759	+	39	0	72	0
Leontopithecus	4760	4761	-	29	0	70	0
Leontopithecus	4761	4762	+	38	0	69	0
Leontopithecus	4763	4764	-	28	0	73	0
Leontopithecus	4766	4767	-	30	0	71	0
Leontopithecus	4767	4768	-	30	0	73	0
Leontopithecus	4768	4769	+	37	0	71	0
Leontopithecus	4769	4770	+	37	0	70	0
Leontopithecus	4772	4773	-	30	0	70	0
Leontopithecus	4773	4774	+	36	0	69	0
Leontopithecus	4774	4775	+	37	0	71	0
Leontopithecus	4777	4778	-	28	0	71	0
Leontopithecus	4787	4788	-	29	0	71	0
Leontopithecus	4789	4790	+	38	0	71	0
Leontopithecus	4791	4792	+	38	0	71	0
Leontopithecus	4792	4793	+	38	0	71	0
Leontopithecus	4795	4796	+	39	0	72	0
Leontopithecus	4796	4797	+	39	0	71	0
Leontopithecus	4802	4803	-	29	0	72	0
Leontopithecus	4803	4804	-	29	0	72	0
Leontopithecus	4804	4805	+	38	0	72	0
Leontopithecus	4805	4806	+	37	0	72	0
Leontopithecus	4808	4809	-	29	0	72	0
Leontopithecus	4814	4815	-	29	0	75	0
Leontopithecus	4817	4818	+	38	0	73	0
Leontopithecus	4822	4823	+	40	0	74	0
Leontopithecus	4823	4824	+	40	0	74	0
Leontopithecus	4828	4829	+	40	0	74	0
Leontopithecus	4832	4833	+	40	0	75	0
Leontopithecus	4834	4835	+	39	0	75	0
Leontopithecus	4835	4836	+	39	0	76	0
Leontopithecus	4839	4840	-	28	0	74	0
Leontopithecus	4855	4856	+	42	0	76	0
Leontopithecus	4856	4857	+	42	0	76	0
Leontopithecus	4859	4860	+	41	0	76	0
Leontopithecus	4860	4861	+	41	0	75	0
Leontopithecus	4863	4864	+	40	0	75	0
Leontopithecus	4870	4871	+	43	0	76	0
Leontopithecus	4873	4874	+	43	0	76	0
Leontopithecus	4874	4875	+	43	0	76	0
Leontopithecus	4875	4876	+	43	0	75	0
Leontopithecus	4877	4878	+	42	0	73	0
Leontopithecus	4878	4879	+	43	0	74	0
Leontopithecus	4883	4884	-	31	0	74	0
Leontopithecus	4885	4886	+	42	0	75	0
Leontopithecus	4889	4890	+	42	0	76	0
Leontopithecus	4907	4908	-	32	0	73	0
Leontopithecus	4911	4912	+	43	0	75	0
Leontopithecus	4914	4915	+	42	0	74	0
Leontopithecus	4916	4917	+	41	0	74	0
Leontopithecus	4923	4924	+	44	0	74	0
Leontopithecus	4925	4926	-	34	0	71	0
Leontopithecus	4928	4929	-	34	0	74	0
Leontopithecus	4930	4931	+	45	0	73	0
Leontopithecus	4933	4934	+	44	0	71	0
Leontopithecus	4938	4939	+	44	0	73	0
Leontopithecus	4940	4941	-	34	0	71	0
Leontopithecus	4949	4950	+	39	0	70	0
Leontopithecus	4950	4951	+	43	0	74	0
Leontopithecus	4951	4952	+	43	0	71	0
Leontopithecus	3792	3793	+	43	0	79	0
Leontopithecus	3795	3796	+	40	0	78	0
Leontopithecus	3798	3799	+	43	0	79	0
Leontopithecus	3800	3801	+	41	0	78	0
Leontopithecus	3801	3802	+	39	0	78	0
Leontopithecus	3803	3804	-	33	0	89	0
Leontopithecus	3804	3805	+	40	0	78	0
Leontopithecus	3805	3806	+	40	0	77	0
Leontopithecus	3808	3809	+	40	0	77	0
Leontopithecus	3815	3816	+	41	0	77	0
Leontopithecus	3817	3818	-	31	0	87	0
Leontopithecus	3824	3825	+	43	0	80	0
Leontopithecus	3826	3827	-	31	0	90	0
Leontopithecus	3829	3830	-	32	0	92	0
Leontopithecus	3830	3831	+	43	0	77	0
Leontopithecus	3831	3832	+	43	0	78	0
Leontopithecus	3832	3833	+	44	0	77	0
Leontopithecus	3833	3834	+	44	0	77	0
Leontopithecus	3839	3840	+	43	0	78	0
Leontopithecus	3843	3844	+	43	0	80	0
Leontopithecus	3845	3846	+	43	0	78	0
Leontopithecus	3851	3852	-	31	0	91	0
Leontopithecus	3853	3854	-	30	0	92	0
Leontopithecus	3859	3860	-	33	0	90	0
Leontopithecus	3860	3861	-	31	0	92	0
Leontopithecus	3863	3864	+	41	0	76	0
Leontopithecus	3864	3865	+	40	0	77	0
Leontopithecus	3866	3867	+	40	0	75	0
Leontopithecus	3876	3877	-	31	0	85	0
Leontopithecus	3877	3878	-	32	0	90	0
Leontopithecus	3878	3879	+	41	0	76	0
Leontopithecus	3881	3882	+	40	0	75	0
Leontopithecus	3883	3884	-	32	0	92	0
Leontopithecus	3884	3885	-	32	0	92	0
Leontopithecus	3885	3886	+	41	0	77	0
Leontopithecus	3889	3890	+	41	0	77	0
Leontopithecus	3892	3893	-	30	0	86	0
Leontopithecus	3893	3894	-	34	0	90	0
Leontopithecus	3894	3895	+	42	0	80	0
Leontopithecus	3895	3896	+	42	0	81	0
Leontopithecus	3898	3899	+	41	0	80	0
Leontopithecus	3911	3912	-	35	0	89	0
Leontopithecus	3914	3915	+	41	0	76	0
Leontopithecus	3915	3916	+	40	0	77	0
Leontopithecus	3917	3918	+	44	0	78	0
Leontopithecus	3921	3922	+	43	0	79	0
Leontopithecus	3922	3923	+	42	0	79	0
Leontopithecus	3924	3925	+	44	0	77	0
Leontopithecus	3926	3927	+	42	0	80	0
Leontopithecus	3927	3928	+	43	0	80	0
Leontopithecus	3929	3930	+	43	0	79	0
Leontopithecus	3930	3931	+	42	0	79	0
Leontopithecus	3932	3933	-	32	0	90	0
Leontopithecus	3936	3937	+	43	0	80	0
Leontopithecus	3942	3943	+	37	0	74	0
Leontopithecus	3943	3944	+	44	0	79	0
Leontopithecus	3946	3947	+	44	0	77	0
Leontopithecus	3955	3956	+	45	0	78	0
Leontopithecus	3957	3958	+	43	0	77	0
Leontopithecus	3960	3961	+	47	0	78	0
Leontopithecus	3962	3963	+	46	0	76	0
Leontopithecus	3965	3966	+	49	0	78	0
Leontopithecus	3968	3969	-	35	0	89	0
Leontopithecus	3969	3970	+	49	0	79	0
Leontopithecus	3970	3971	+	46	0	79	0
Leontopithecus	3972	3973	+	47	0	79	0
Leontopithecus	3973	3974	+	48	0	77	0
Leontopithecus	3980	3981	-	36	0	87	0
Leontopithecus	3981	3982	+	46	0	78	0
Leontopithecus	3988	3989	-	35	0	87	0
Leontopithecus	3989	3990	+	45	0	79	0
Leontopithecus	3992	3993	+	41	0	66	0
Leontopithecus	3994	3995	-	34	0	88	0
Leontopithecus	3995	3996	+	46	0	79	0
Leontopithecus	3998	3999	-	36	0	89	0
Leontopithecus	4004	4005	-	36	0	89	0
Leontopithecus	4006	4007	+	45	0	82	0
Leontopithecus	4015	4016	-	38	0	90	0
Leontopithecus	4018	4019	-	36	0	90	0
Leontopithecus	4021	4022	-	38	0	91	0
Leontopithecus	4025	4026	-	38	0	90	0
Leontopithecus	4027	4028	+	42	0	80	0
Leontopithecus	4032	4033	+	41	0	82	0
Leontopithecus	4033	4034	+	41	0	79	0
Leontopithecus	4035	4036	+	41	0	81	0
Leontopithecus	4043	4044	+	41	0	80	0
Leontopithecus	4044	4045	+	40	0	76	0
Leontopithecus	4047	4048	+	40	0	80	0
Leontopithecus	4052	4053	-	36	0	92	0
Leontopithecus	4055	4056	-	36	0	89	0
Leontopithecus	4057	4058	-	36	0	91	0
Leontopithecus	4058	4059	-	36	0	91	0
Leontopithecus	4059	4060	+	41	0	82	0
Leontopithecus	4061	4062	+	42	0	82	0
Leontopithecus	4065	4066	+	41	0	82	0
Leontopithecus	4067	4068	+	40	0	80	0
Leontopithecus	4069	4070	+	41	0	81	0
Leontopithecus	4073	4074	-	35	0	90	0
Leontopithecus	4082	4083	-	33	0	89	0
Leontopithecus	4090	4091	-	37	0	90	0
Leontopithecus	4092	4093	+	39	0	79	0
Leontopithecus	4095	4096	+	39	0	77	0
Leontopithecus	4096	4097	+	39	0	76	0
Leontopithecus	4100	4101	+	39	0	77	0
Leontopithecus	4105	4106	-	38	0	87	0
Leontopithecus	4106	4107	-	36	0	87	0
Leontopithecus	4107	4108	+	39	0	77	0
Leontopithecus	4108	4109	+	38	0	76	0
Leontopithecus	4115	4116	-	36	0	85	0
Leontopithecus	4122	4123	-	35	0	86	0
Leontopithecus	4124	4125	-	35	0	86	0
Leontopithecus	4126	4127	-	36	0	87	0
Leontopithecus	4128	4129	-	36	0	86	0
Leontopithecus	4148	4149	-	37	0	81	0
Leontopithecus	4149	4150	+	41	0	75	0
Leontopithecus	4150	4151	+	41	0	74	0
Leontopithecus	4151	4152	+	41	0	74	0
Leontopithecus	4156	4157	-	40	0	86	0
Leontopithecus	4158	4159	+	42	0	75	0
Leontopithecus	4162	4163	+	39	0	75	0
Leontopithecus	4167	4168	+	40	0	73	0
Leontopithecus	4171	4172	-	40	0	85	0
Leontopithecus	4172	4173	-	41	0	83	0
Leontopithecus	4173	4174	+	41	0	76	0
Leontopithecus	4174	4175	+	40	0	76	0
Leontopithecus	4178	4179	+	40	0	74	0
Leontopithecus	4181	4182	+	41	0	74	0
Leontopithecus	4186	4187	+	42	0	75	0
Leontopithecus	4188	4189	+	43	0	76	0
Leontopithecus	4194	4195	+	42	0	77	0
Leontopithecus	4200	4201	-	40	0	86	0
Leontopithecus	4202	4203	+	42	0	76	0
Leontopithecus	4205	4206	+	41	0	77	0
Leontopithecus	4206	4207	+	40	0	75	0
Leontopithecus	4208	4209	+	40	0	78	0
Leontopithecus	4224	4225	+	39	0	79	0
Leontopithecus	4226	4227	-	40	0	87	0
Leontopithecus	4231	4232	-	37	0	85	0
Leontopithecus	4232	4233	+	41	0	77	0
Leontopithecus	4234	4235	+	41	0	78	0
Leontopithecus	4237	4238	+	41	0	78	0
Leontopithecus	4238	4239	+	39	0	78	0
Leontopithecus	4239	4240	+	34	0	78	0
Leontopithecus	4246	4247	-	38	0	85	0
Leontopithecus	4248	4249	-	35	0	82	0
Leontopithecus	4251	4252	-	37	0	84	0
Leontopithecus	4256	4257	-	36	0	85	0
Leontopithecus	4259	4260	+	38	0	75	0
Leontopithecus	4260	4261	+	38	0	74	0
Leontopithecus	4263	4264	+	38	0	72	0
Leontopithecus	4266	4267	+	38	0	77	0
Leontopithecus	4267	4268	+	39	0	76	0
Leontopithecus	4269	4270	+	39	0	76	0
Leontopithecus	4272	4273	+	35	0	77	0
Leontopithecus	4273	4274	+	39	0	78	0
Leontopithecus	4274	4275	+	34	0	76	0
Leontopithecus	4276	4277	+	38	0	76	0
Leontopithecus	4280	4281	+	40	0	77	0
Leontopithecus	4281	4282	+	39	0	77	0
Leontopithecus	4285	4286	+	39	0	76	0
Leontopithecus	4287	4288	+	38	0	76	0
Leontopithecus	4288	4289	+	36	0	74	0
Leontopithecus	4300	4301	+	38	0	76	0
Leontopithecus	4301	4302	+	37	0	76	0
Leontopithecus	4308	4309	+	34	0	68	0
Leontopithecus	4309	4310	+	37	0	76	0
Leontopithecus	4312	4313	+	38	0	77	0
Leontopithecus	4314	4315	+	38	0	76	0
Leontopithecus	6071	6072	+	37	0	72	0
Leontopithecus	6074	6075	+	37	0	74	0
Leontopithecus	6076	6077	+	37	0	73	0
Leontopithecus	6082	6083	-	37	0	71	0
Leontopithecus	6083	6084	-	40	0	75	0
Leontopithecus	6084	6085	-	40	0	72	0
Leontopithecus	6085	6086	+	37	0	75	0
Leontopithecus	6086	6087	+	36	0	75	0
Leontopithecus	6096	6097	+	37	0	76	0
Leontopithecus	6098	6099	-	39	0	75	0
Leontopithecus	6099	6100	+	38	0	75	0
Leontopithecus	6101	6102	+	38	0	75	0
Leontopithecus	6104	6105	-	38	0	74	0
Leontopithecus	6105	6106	+	36	0	74	0
Leontopithecus	6107	6108	-	40	0	75	0
Leontopithecus	6108	6109	+	37	0	76	0
Leontopithecus	6111	6112	+	38	0	74	0
Leontopithecus	6115	6116	+	38	0	79	0
Leontopithecus	6116	6117	+	40	0	75	0
Leontopithecus	6117	6118	+	40	0	74	0
Leontopithecus	6118	6119	+	39	0	74	0
Leontopithecus	6120	6121	+	40	0	79	0
Leontopithecus	6125	6126	+	38	0	71	0
Leontopithecus	6130	6131	-	42	0	72	0
Leontopithecus	6136	6137	-	40	0	73	0
Leontopithecus	6139	6140	+	38	0	71	0
Leontopithecus	6151	6152	+	37	0	70	0
Leontopithecus	6160	6161	+	36	0	69	0
Leontopithecus	6161	6162	+	36	0	68	0
Leontopithecus	6162	6163	+	36	0	70	0
Leontopithecus	6165	6166	+	36	0	69	0
Leontopithecus	6166	6167	+	35	0	74	0
Leontopithecus	6169	6170	+	33	0	70	0
Leontopithecus	6176	6177	+	38	0	69	0
Leontopithecus	6179	6180	+	36	0	72	0
Leontopithecus	6183	6184	+	35	0	71	0
Leontopithecus	6184	6185	+	35	0	69	0
Leontopithecus	6185	6186	+	35	0	75	0
Leontopithecus	6186	6187	+	35	0	66	0
Leontopithecus	6189	6190	-	37	0	72	0
Leontopithecus	6199	6200	-	40	0	70	0
Leontopithecus	6200	6201	-	40	0	70	0
Leontopithecus	6204	6205	-	40	0	74	0
Leontopithecus	6208	6209	+	32	0	70	0
Leontopithecus	6209	6210	+	33	0	73	0
Leontopithecus	6210	6211	+	34	0	73	0
Leontopithecus	6212	6213	-	40	0	73	0
Leontopithecus	6215	6216	-	39	0	72	0
Leontopithecus	6221	6222	-	41	0	73	0
Leontopithecus	6233	6234	+	35	0	73	0
Leontopithecus	6238	6239	-	39	0	73	0
Leontopithecus	6242	6243	-	38	0	74	0
Leontopithecus	6244	6245	-	39	0	74	0
Leontopithecus	6253	6254	-	37	0	75	0
Leontopithecus	6257	6258	-	39	0	75	0
Leontopithecus	6260	6261	-	39	0	75	0
Leontopithecus	6261	6262	+	35	0	73	0
Leontopithecus	6262	6263	+	33	0	74	0
Leontopithecus	6263	6264	+	30	0	77	0
Leontopithecus	6268	6269	+	34	0	76	0
Leontopithecus	6271	6272	+	33	0	76	0
Leontopithecus	6276	6277	+	30	0	77	0
Leontopithecus	6279	6280	+	32	0	78	0
Leontopithecus	6283	6284	-	41	0	76	0
Leontopithecus	6287	6288	-	40	0	79	0
Leontopithecus	6291	6292	-	38	0	76	0
Leontopithecus	6292	6293	+	30	0	71	0
Leontopithecus	6295	6296	-	38	0	78	0
Leontopithecus	6298	6299	+	29	0	76	0
Leontopithecus	6300	6301	-	36	0	77	0
Leontopithecus	6301	6302	+	30	0	77	0
Leontopithecus	6307	6308	+	30	0	73	0
Leontopithecus	6310	6311	-	38	0	76	0
Leontopithecus	6311	6312	+	29	0	74	0
Leontopithecus	6314	6315	+	29	0	74	0
Leontopithecus	6315	6316	+	29	0	74	0
Leontopithecus	6317	6318	-	38	0	73	0
Leontopithecus	6318	6319	-	38	0	73	0
Leontopithecus	6319	6320	+	28	0	73	0
Leontopithecus	6320	6321	+	28	0	71	0
Leontopithecus	6324	6325	+	28	0	73	0
Leontopithecus	6327	6328	+	29	0	73	0
Leontopithecus	6330	6331	-	36	0	72	0
Leontopithecus	6331	6332	-	36	0	72	0
Leontopithecus	6332	6333	+	28	0	71	0
Leontopithecus	6335	6336	+	30	0	74	0
Leontopithecus	6336	6337	+	28	0	73	0
Leontopithecus	6338	6339	+	30	0	74	0
Leontopithecus	6341	6342	+	30	0	75	0
Leontopithecus	6349	6350	-	35	0	70	0
Leontopithecus	6350	6351	-	34	0	69	0
Leontopithecus	6354	6355	-	36	0	68	0
Leontopithecus	6357	6358	-	36	0	74	0
Leontopithecus	6362	6363	+	34	0	54	0
Leontopithecus	6363	6364	+	34	0	69	0
Leontopithecus	6367	6368	-	33	0	73	0
Leontopithecus	6368	6369	-	34	0	71	0
Leontopithecus	6370	6371	+	34	0	73	0
Leontopithecus	6374	6375	-	35	0	74	0
Leontopithecus	6375	6376	-	35	0	71	0
Leontopithecus	6378	6379	+	35	0	71	0
Leontopithecus	6379	6380	+	33	0	72	0
Leontopithecus	6389	6390	-	33	0	72	0
Leontopithecus	6390	6391	-	34	0	72	0
Leontopithecus	6392	6393	-	35	0	71	0
Leontopithecus	6393	6394	+	37	0	76	0
Leontopithecus	6396	6397	+	38	0	69	0
Leontopithecus	6398	6399	+	39	0	71	0
Leontopithecus	6399	6400	+	37	0	78	0
Leontopithecus	6408	6409	-	35	0	71	0
Leontopithecus	6419	6420	+	37	0	70	0
Leontopithecus	6421	6422	+	38	0	72	0
Leontopithecus	6422	6423	+	36	0	72	0
Leontopithecus	6424	6425	+	37	0	72	0
Leontopithecus	6437	6438	+	38	0	70	0
Leontopithecus	6439	6440	+	39	0	70	0
Leontopithecus	6441	6442	-	33	0	68	0
Leontopithecus	6447	6448	+	37	0	70	0
Leontopithecus	6448	6449	+	35	0	68	0
Leontopithecus	6450	6451	+	38	0	71	0
Leontopithecus	6453	6454	+	37	0	70	0
Leontopithecus	6456	6457	-	37	0	71	0
Leontopithecus	6459	6460	+	37	0	75	0
Leontopithecus	6460	6461	+	37	0	77	0
Leontopithecus	6464	6465	+	36	0	76	0
Leontopithecus	6472	6473	+	35	0	73	0
Leontopithecus	6477	6478	-	38	0	72	0
Leontopithecus	6486	6487	+	34	0	72	0
Leontopithecus	6493	6494	-	36	0	78	0
Leontopithecus	6494	6495	+	36	0	72	0
Leontopithecus	6495	6496	+	36	0	70	0
Leontopithecus	6497	6498	+	36	0	70	0
Leontopithecus	6498	6499	+	34	0	71	0
Leontopithecus	6504	6505	+	34	0	70	0
Leontopithecus	6505	6506	+	33	0	68	0
Leontopithecus	6519	6520	+	36	0	68	0
Leontopithecus	6522	6523	-	34	0	77	0
Leontopithecus	6523	6524	+	33	0	64	0
Leontopithecus	6534	6535	-	35	0	65	0
Leontopithecus	6535	6536	+	37	0	77	0
Leontopithecus	6536	6537	+	39	0	79	0
Leontopithecus	6537	6538	+	38	0	76	0
Leontopithecus	6539	6540	+	39	0	79	0
Leontopithecus	6541	6542	+	33	0	79	0
Leontopithecus	6543	6544	-	35	0	77	0
Leontopithecus	6544	6545	+	38	0	79	0
Leontopithecus	6545	6546	+	38	0	62	0
Leontopithecus	6547	6548	-	37	0	78	0
Leontopithecus	6548	6549	+	38	0	63	0
Leontopithecus	6551	6552	+	37	0	62	0
Leontopithecus	6552	6553	+	33	0	63	0
Leontopithecus	6556	6557	-	35	0	63	0
Leontopithecus	6561	6562	-	36	0	63	0
Leontopithecus	6562	6563	+	37	0	78	0
Leontopithecus	6569	6570	+	36	0	78	0
Leontopithecus	6572	6573	+	38	0	77	0
Leontopithecus	6577	6578	+	34	0	62	0
Leontopithecus	6579	6580	-	37	0	63	0
Leontopithecus	6580	6581	-	39	0	64	0
Leontopithecus	6581	6582	+	39	0	76	0
Leontopithecus	6582	6583	+	37	0	63	0
Leontopithecus	6585	6586	-	37	0	64	0
Leontopithecus	6590	6591	-	36	0	64	0
Leontopithecus	6593	6594	-	38	0	63	0
Leontopithecus	6598	6599	+	43	0	76	0
Leontopithecus	6602	6603	+	43	0	64	0
Leontopithecus	6604	6605	-	39	0	64	0
Leontopithecus	6606	6607	+	44	0	74	0
Leontopithecus	6608	6609	+	38	0	73	0
Leontopithecus	6610	6611	-	40	0	64	0
Leontopithecus	6613	6614	+	45	0	65	0
Leontopithecus	6616	6617	+	47	0	65	0
Leontopithecus	6621	6622	+	46	0	64	0
Leontopithecus	6625	6626	+	46	0	63	0
Leontopithecus	6629	6630	+	46	0	58	0
Leontopithecus	6632	6633	-	40	0	75	0
Leontopithecus	6637	6638	+	48	0	71	0
Leontopithecus	6639	6640	+	46	0	63	0
Leontopithecus	6641	6642	+	47	0	66	0
Leontopithecus	6643	6644	-	43	0	76	0
Leontopithecus	6644	6645	+	46	0	67	0
Leontopithecus	6654	6655	-	42	0	73	0
Leontopithecus	6662	6663	+	45	0	65	0
Leontopithecus	6664	6665	+	46	0	73	0
Leontopithecus	6665	6666	+	45	0	66	0
Leontopithecus	6667	6668	+	46	0	66	0
Leontopithecus	6675	6676	-	43	0	66	0
Leontopithecus	6676	6677	+	47	0	67	0
Leontopithecus	4953	4954	+	43	0	67	0
Leontopithecus	4960	4961	+	42	0	69	0
Leontopithecus	4962	4963	+	41	0	71	0
Leontopithecus	4963	4964	+	38	0	72	0
Leontopithecus	4965	4966	+	40	0	66	0
Leontopithecus	4967	4968	+	36	0	63	0
Leontopithecus	4969	4970	+	39	0	65	0
Leontopithecus	4970	4971	+	40	0	71	0
Leontopithecus	4974	4975	+	41	0	65	0
Leontopithecus	4977	4978	+	41	0	65	0
Leontopithecus	4979	4980	+	42	0	69	0
Leontopithecus	4982	4983	-	38	0	67	0
Leontopithecus	4983	4984	+	41	0	71	0
Leontopithecus	4986	4987	+	41	0	67	0
Leontopithecus	4987	4988	+	42	0	67	0
Leontopithecus	4991	4992	+	41	0	67	0
Leontopithecus	4993	4994	+	39	0	68	0
Leontopithecus	4995	4996	-	35	0	69	0
Leontopithecus	5003	5004	+	43	0	69	0
Leontopithecus	5004	5005	+	43	0	68	0
Leontopithecus	5006	5007	+	44	0	64	0
Leontopithecus	5008	5009	-	36	0	69	0
Leontopithecus	5012	5013	+	42	0	69	0
Leontopithecus	5014	5015	+	43	0	67	0
Leontopithecus	5018	5019	+	41	0	67	0
Leontopithecus	5021	5022	+	43	0	69	0
Leontopithecus	5023	5024	+	43	0	69	0
Leontopithecus	5024	5025	+	40	0	67	0
Leontopithecus	5026	5027	+	41	0	69	0
Leontopithecus	5029	5030	+	40	0	67	0
Leontopithecus	5039	5040	+	40	0	69	0
Leontopithecus	5041	5042	-	36	0	67	0
Leontopithecus	5042	5043	+	39	0	68	0
Leontopithecus	5043	5044	+	39	0	68	0
Leontopithecus	5045	5046	-	34	0	68	0
Leontopithecus	5047	5048	+	39	0	68	0
Leontopithecus	5050	5051	+	41	0	66	0
Leontopithecus	5052	5053	-	34	0	74	0
Leontopithecus	5053	5054	+	40	0	74	0
Leontopithecus	5054	5055	+	40	0	74	0
Leontopithecus	5056	5057	+	41	0	73	0
Leontopithecus	5065	5066	+	41	0	68	0
Leontopithecus	5068	5069	-	31	0	70	0
Leontopithecus	5069	5070	+	40	0	68	0
Leontopithecus	5072	5073	+	41	0	72	0
Leontopithecus	5074	5075	+	41	0	73	0
Leontopithecus	5077	5078	+	39	0	75	0
Leontopithecus	5079	5080	-	34	0	70	0
Leontopithecus	5080	5081	+	42	0	72	0
Leontopithecus	5094	5095	+	41	0	72	0
Leontopithecus	5095	5096	+	41	0	74	0
Leontopithecus	5096	5097	+	41	0	72	0
Leontopithecus	5097	5098	+	41	0	73	0
Leontopithecus	5099	5100	+	42	0	73	0
Leontopithecus	5100	5101	+	42	0	70	0
Leontopithecus	5101	5102	+	41	0	70	0
Leontopithecus	5102	5103	+	39	0	67	0
Leontopithecus	5113	5114	+	41	0	72	0
Leontopithecus	5121	5122	+	42	0	66	0
Leontopithecus	5123	5124	+	41	0	72	0
Leontopithecus	5134	5135	+	40	0	71	0
Leontopithecus	5140	5141	+	40	0	72	0
Leontopithecus	5147	5148	+	39	0	74	0
Leontopithecus	5149	5150	+	40	0	69	0
Leontopithecus	5159	5160	+	39	0	69	0
Leontopithecus	5165	5166	+	39	0	71	0
Leontopithecus	5167	5168	-	36	0	71	0
Leontopithecus	5168	5169	+	39	0	72	0
Leontopithecus	5171	5172	+	41	0	67	0
Leontopithecus	5176	5177	+	41	0	70	0
Leontopithecus	5194	5195	+	44	0	73	0
Leontopithecus	5200	5201	-	34	0	71	0
Leontopithecus	5204	5205	+	42	0	71	0
Leontopithecus	5207	5208	+	45	0	70	0
Leontopithecus	5208	5209	+	45	0	69	0
Leontopithecus	5209	5210	+	45	0	69	0
Leontopithecus	5214	5215	+	44	0	69	0
Leontopithecus	5215	5216	+	43	0	71	0
Leontopithecus	5216	5217	+	41	0	71	0
Leontopithecus	5217	5218	+	40	0	70	0
Leontopithecus	5219	5220	+	43	0	69	0
Leontopithecus	5220	5221	+	43	0	70	0
Leontopithecus	5221	5222	+	44	0	70	0
Leontopithecus	5234	5235	+	41	0	71	0
Leontopithecus	5235	5236	+	37	0	70	0
Leontopithecus	5240	5241	-	36	0	69	0
Leontopithecus	5242	5243	-	35	0	70	0
Leontopithecus	5243	5244	-	36	0	69	0
Leontopithecus	5244	5245	-	37	0	72	0
Leontopithecus	5248	5249	+	40	0	73	0
Leontopithecus	5251	5252	+	42	0	72	0
Leontopithecus	5252	5253	+	40	0	71	0
Leontopithecus	5254	5255	-	36	0	70	0
Leontopithecus	5259	5260	+	34	0	73	0
Leontopithecus	5260	5261	+	42	0	75	0
Leontopithecus	5266	5267	-	35	0	70	0
Leontopithecus	5267	5268	+	45	0	75	0
Leontopithecus	5269	5270	-	33	0	75	0
Leontopithecus	5270	5271	-	33	0	68	0
Leontopithecus	5273	5274	+	46	0	69	0
Leontopithecus	5281	5282	+	45	0	76	0
Leontopithecus	5286	5287	+	47	0	76	0
Leontopithecus	5289	5290	+	44	0	73	0
Leontopithecus	5291	5292	+	44	0	70	0
Leontopithecus	5293	5294	+	47	0	70	0
Leontopithecus	5296	5297	-	36	0	70	0
Leontopithecus	5297	5298	+	44	0	69	0
Leontopithecus	5299	5300	-	35	0	76	0
Leontopithecus	5300	5301	-	38	0	68	0
Leontopithecus	5303	5304	+	45	0	70	0
Leontopithecus	5304	5305	+	42	0	70	0
Leontopithecus	5308	5309	+	45	0	68	0
Leontopithecus	5309	5310	+	44	0	71	0
Leontopithecus	5311	5312	+	45	0	69	0
Leontopithecus	5321	5322	+	46	0	74	0
Leontopithecus	5322	5323	+	45	0	71	0
Leontopithecus	5323	5324	+	44	0	69	0
Leontopithecus	5325	5326	+	47	0	71	0
Leontopithecus	5326	5327	+	44	0	71	0
Leontopithecus	5331	5332	+	47	0	73	0
Leontopithecus	5335	5336	+	49	0	72	0
Leontopithecus	5342	5343	+	45	0	72	0
Leontopithecus	5346	5347	-	41	0	71	0
Leontopithecus	5347	5348	-	41	0	72	0
Leontopithecus	5348	5349	-	41	0	73	0
Leontopithecus	5351	5352	+	49	0	70	0
Leontopithecus	5352	5353	+	50	0	74	0
Leontopithecus	5353	5354	+	49	0	72	0
Leontopithecus	5357	5358	-	40	0	72	0
Leontopithecus	5358	5359	+	50	0	72	0
Leontopithecus	5362	5363	+	50	0	71	0
Leontopithecus	5366	5367	+	49	0	70	0
Leontopithecus	5381	5382	+	51	0	70	0
Leontopithecus	5392	5393	+	51	0	73	0
Leontopithecus	5396	5397	+	52	0	73	0
Leontopithecus	5399	5400	+	52	0	72	0
Leontopithecus	5402	5403	-	40	0	75	0
Leontopithecus	5405	5406	+	53	0	75	0
Leontopithecus	5406	5407	+	53	0	76	0
Leontopithecus	5411	5412	-	40	0	72	0
Leontopithecus	5420	5421	-	40	0	72	0
Leontopithecus	5424	5425	-	38	0	70	0
Leontopithecus	5425	5426	-	38	0	76	0
Leontopithecus	5426	5427	-	38	0	72	0
Leontopithecus	5429	5430	-	38	0	74	0
Leontopithecus	5437	5438	-	38	0	72	0
Leontopithecus	5438	5439	+	52	0	75	0
Leontopithecus	5446	5447	-	38	0	74	0
Leontopithecus	5448	5449	+	55	0	71	0
Leontopithecus	5455	5456	+	54	0	70	0
Leontopithecus	5456	5457	+	55	0	69	0
Leontopithecus	5457	5458	+	54	0	73	0
Leontopithecus	5458	5459	+	50	0	72	0
Leontopithecus	5464	5465	-	39	0	72	0
Leontopithecus	5465	5466	-	39	0	72	0
Leontopithecus	5466	5467	-	39	0	70	0
Leontopithecus	5470	5471	+	51	0	72	0
Leontopithecus	5472	5473	+	51	0	74	0
Leontopithecus	5473	5474	+	52	0	73	0
Leontopithecus	5477	5478	-	40	0	71	0
Leontopithecus	5479	5480	+	53	0	69	0
Leontopithecus	5481	5482	+	53	0	70	0
Leontopithecus	5482	5483	+	53	0	74	0
Leontopithecus	5483	5484	+	52	0	73	0
Leontopithecus	5488	5489	-	39	0	69	0
Leontopithecus	5489	5490	+	53	0	72	0
Leontopithecus	5491	5492	+	52	0	72	0
Leontopithecus	5497	5498	-	39	0	71	0
Leontopithecus	5500	5501	-	39	0	74	0
Leontopithecus	5501	5502	+	53	0	72	0
Leontopithecus	5502	5503	+	53	0	74	0
Leontopithecus	5503	5504	+	52	0	75	0
Leontopithecus	5504	5505	+	51	0	73	0
Leontopithecus	5505	5506	+	51	0	64	0
Leontopithecus	5510	5511	+	42	0	72	0
Leontopithecus	5512	5513	-	41	0	72	0
Leontopithecus	5513	5514	-	41	0	75	0
Leontopithecus	5514	5515	+	50	0	68	0
Leontopithecus	5516	5517	+	51	0	74	0
Leontopithecus	5521	5522	-	40	0	68	0
Leontopithecus	5524	5525	+	48	0	75	0
Leontopithecus	5527	5528	-	36	0	75	0
Leontopithecus	5528	5529	+	47	0	73	0
Leontopithecus	5530	5531	-	34	0	75	0
Leontopithecus	5531	5532	+	47	0	68	0
Leontopithecus	5535	5536	+	49	0	79	0
Leontopithecus	5539	5540	+	49	0	66	0
Leontopithecus	5545	5546	+	51	0	66	0
Leontopithecus	5548	5549	-	36	0	75	0
Leontopithecus	5549	5550	-	36	0	75	0
Leontopithecus	5551	5552	-	34	0	75	0
Leontopithecus	5552	5553	-	36	0	75	0
Leontopithecus	5553	5554	-	34	0	75	0
Leontopithecus	5557	5558	-	34	0	76	0
Leontopithecus	5558	5559	-	35	0	77	0
Leontopithecus	5563	5564	-	35	0	74	0
Leontopithecus	5565	5566	-	29	0	73	0
Leontopithecus	5573	5574	+	52	0	65	0
[truncated: 3,471 more rows]

## Sheet: 5hmCpG Megalodon
Table S5. 5' hydroxymethylcytosine CpG calls from Megalodon
Species	Start	End	Strand	1st run coverage	1st run methylation %	2nd run coverage	2nd run methylation %
Leontopithecus	68	69	+	30	3.3	43	2.3
Leontopithecus	69	70	-	33	0	37	0
Leontopithecus	76	77	+	36	2.8	47	0
Leontopithecus	77	78	-	13	7.7	17	0
Leontopithecus	111	112	+	36	0	48	0
Leontopithecus	112	113	-	39	5.1	45	0
Leontopithecus	131	132	+	31	0	40	0
Leontopithecus	132	133	-	14	7.1	31	0
Leontopithecus	149	150	+	35	2.9	46	0
Leontopithecus	150	151	-	38	0	46	0
Leontopithecus	176	177	+	42	0	52	0
Leontopithecus	177	178	-	41	0	53	0
Leontopithecus	182	183	+	35	2.9	38	0
Leontopithecus	183	184	-	38	7.9	50	0
Leontopithecus	263	264	+	44	9.1	47	2.1
Leontopithecus	264	265	-	42	0	52	0
Leontopithecus	269	270	+	43	0	46	4.3
Leontopithecus	270	271	-	45	0	57	0
Leontopithecus	285	286	+	49	2	57	0
Leontopithecus	286	287	-	43	0	56	0
Leontopithecus	359	360	+	49	4.1	57	0
Leontopithecus	360	361	-	35	0	60	0
Leontopithecus	365	366	+	50	0	59	1.7
Leontopithecus	366	367	-	36	0	51	0
Leontopithecus	517	518	+	54	1.9	77	0
Leontopithecus	518	519	-	27	3.7	69	7.2
Leontopithecus	544	545	+	41	2.4	66	3
Leontopithecus	545	546	-	29	3.4	66	0
Leontopithecus	560	561	+	35	11.4	57	5.3
Leontopithecus	561	562	-	30	3.3	72	1.4
Leontopithecus	636	637	+	41	2.4	72	2.8
Leontopithecus	637	638	-	33	0	69	2.9
Leontopithecus	674	675	+	40	2.5	74	4.1
Leontopithecus	675	676	-	32	0	60	0
Leontopithecus	677	678	+	36	11.1	72	5.6
Leontopithecus	678	679	-	41	0	73	1.4
Leontopithecus	713	714	+	43	2.3	77	1.3
Leontopithecus	714	715	-	31	3.2	66	0
Leontopithecus	745	746	+	38	2.6	75	2.7
Leontopithecus	746	747	-	24	0	52	5.8
Leontopithecus	903	904	+	36	2.8	70	1.4
Leontopithecus	904	905	-	41	0	65	6.2
Leontopithecus	983	984	+	30	10	68	2.9
Leontopithecus	984	985	-	40	10	59	8.5
Leontopithecus	986	987	+	32	6.2	76	3.9
Leontopithecus	987	988	-	47	0	69	1.4
Leontopithecus	1007	1008	+	12	25	32	21.9
Leontopithecus	1008	1009	-	48	4.2	65	0
Leontopithecus	1046	1047	+	25	8	73	2.7
Leontopithecus	1047	1048	-	39	5.1	63	1.6
Leontopithecus	1192	1193	+	13	0	41	9.8
Leontopithecus	1193	1194	-	57	0	67	3
Leontopithecus	1256	1257	+	29	0	75	0
Leontopithecus	1257	1258	-	27	55.6	42	31
Leontopithecus	1259	1260	+	21	4.8	72	2.8
Leontopithecus	1260	1261	-	37	0	57	5.3
Leontopithecus	1301	1302	+	16	6.2	48	0
Leontopithecus	1302	1303	-	37	5.4	47	6.4
Leontopithecus	1311	1312	+	27	0	79	0
Leontopithecus	1312	1313	-	55	0	71	0
Leontopithecus	1314	1315	+	27	3.7	72	0
Leontopithecus	1315	1316	-	61	0	73	2.7
Leontopithecus	1334	1335	+	26	0	76	1.3
Leontopithecus	1335	1336	-	51	3.9	68	0
Leontopithecus	1355	1356	+	30	0	75	0
Leontopithecus	1356	1357	-	61	0	70	0
Leontopithecus	1367	1368	+	33	0	78	0
Leontopithecus	1368	1369	-	58	1.7	67	1.5
Leontopithecus	1437	1438	+	26	0	72	0
Leontopithecus	1438	1439	-	59	1.7	71	0
Leontopithecus	1487	1488	+	19	0	69	0
Leontopithecus	1488	1489	-	51	2	64	3.1
Leontopithecus	1514	1515	+	29	3.4	77	0
Leontopithecus	1515	1516	-	54	0	72	0
Leontopithecus	1529	1530	+	20	5	71	1.4
Leontopithecus	1530	1531	-	39	0	59	0
Leontopithecus	1543	1544	+	29	0	78	0
Leontopithecus	1544	1545	-	50	0	72	1.4
Leontopithecus	1755	1756	+	18	5.6	54	1.9
Leontopithecus	1756	1757	-	42	2.4	73	0
Leontopithecus	1866	1867	+	36	0	85	0
Leontopithecus	1867	1868	-	48	2.1	72	0
Leontopithecus	1927	1928	+	39	2.6	75	1.3
Leontopithecus	1928	1929	-	36	5.6	48	0
Leontopithecus	1947	1948	+	41	2.4	81	0
Leontopithecus	1948	1949	-	46	2.2	71	1.4
Leontopithecus	2016	2017	+	36	5.6	68	2.9
Leontopithecus	2017	2018	-	53	0	81	1.2
Leontopithecus	2083	2084	+	40	0	78	1.3
Leontopithecus	2084	2085	-	53	0	80	1.2
Leontopithecus	2091	2092	+	44	0	82	0
Leontopithecus	2092	2093	-	47	0	66	0
Leontopithecus	2104	2105	+	41	0	74	0
Leontopithecus	2105	2106	-	46	2.2	76	1.3
Leontopithecus	2126	2127	+	41	0	78	0
Leontopithecus	2127	2128	-	39	0	60	3.3
Leontopithecus	2134	2135	+	41	0	78	0
Leontopithecus	2135	2136	-	36	0	70	1.4
Leontopithecus	2157	2158	+	35	0	79	1.3
Leontopithecus	2158	2159	-	40	0	78	0
Leontopithecus	2175	2176	+	33	3	75	1.3
Leontopithecus	2176	2177	-	46	0	75	0
Leontopithecus	2190	2191	+	40	0	77	3.9
Leontopithecus	2191	2192	-	32	0	61	3.3
Leontopithecus	2215	2216	+	35	0	71	1.4
Leontopithecus	2216	2217	-	41	2.4	77	1.3
Leontopithecus	2245	2246	+	36	16.7	68	4.4
Leontopithecus	2246	2247	-	42	0	85	0
Leontopithecus	2273	2274	+	39	0	80	0
Leontopithecus	2274	2275	-	22	18.2	45	6.7
Leontopithecus	2283	2284	+	30	10	71	4.2
Leontopithecus	2284	2285	-	34	2.9	68	1.5
Leontopithecus	2340	2341	+	45	2.2	84	0
Leontopithecus	2341	2342	-	39	2.6	77	0
Leontopithecus	2461	2462	+	33	3	69	5.8
Leontopithecus	2462	2463	-	36	11.1	82	2.4
Leontopithecus	2720	2721	+	34	0	62	1.6
Leontopithecus	2721	2722	-	40	0	87	0
Leontopithecus	2795	2796	+	37	0	76	1.3
Leontopithecus	2796	2797	-	37	2.7	76	0
Leontopithecus	2854	2855	+	44	0	78	0
Leontopithecus	2855	2856	-	27	11.1	46	10.9
Leontopithecus	2951	2952	+	18	11.1	38	0
Leontopithecus	2952	2953	-	42	0	87	0
Leontopithecus	2974	2975	+	44	0	84	0
Leontopithecus	2975	2976	-	37	2.7	82	3.7
Leontopithecus	3070	3071	+	47	0	85	0
Leontopithecus	3071	3072	-	31	9.7	68	7.4
Leontopithecus	3074	3075	+	24	12.5	64	14.1
Leontopithecus	3075	3076	-	41	0	86	1.2
Leontopithecus	3366	3367	+	35	2.9	58	0
Leontopithecus	3367	3368	-	30	0	68	2.9
Leontopithecus	3454	3455	+	39	0	76	1.3
Leontopithecus	3455	3456	-	20	15	58	0
Leontopithecus	3466	3467	+	39	2.6	71	1.4
Leontopithecus	3467	3468	-	35	2.9	88	0
Leontopithecus	3517	3518	+	32	3.1	68	2.9
Leontopithecus	3518	3519	-	42	0	89	0
Leontopithecus	3522	3523	+	29	10.3	65	7.7
Leontopithecus	3523	3524	-	29	3.4	62	0
Leontopithecus	3684	3685	+	40	2.5	72	0
Leontopithecus	3685	3686	-	31	12.9	69	1.4
Leontopithecus	3745	3746	+	34	0	60	0
Leontopithecus	3746	3747	-	34	0	86	0
Leontopithecus	3846	3847	+	26	0	55	3.6
Leontopithecus	3847	3848	-	26	7.7	80	1.2
Leontopithecus	3849	3850	+	39	0	77	0
Leontopithecus	3850	3851	-	20	35	60	8.3
Leontopithecus	3900	3901	+	32	6.2	62	0
Leontopithecus	3901	3902	-	29	6.9	72	0
Leontopithecus	3909	3910	+	39	0	76	0
Leontopithecus	3910	3911	-	21	14.3	66	6.1
Leontopithecus	3940	3941	+	40	0	73	0
Leontopithecus	3941	3942	-	31	0	85	1.2
Leontopithecus	3978	3979	+	45	0	78	0
Leontopithecus	3979	3980	-	32	6.2	77	1.3
Leontopithecus	3984	3985	+	43	0	79	1.3
Leontopithecus	3985	3986	-	26	0	78	1.3
Leontopithecus	3990	3991	+	44	0	75	0
Leontopithecus	3991	3992	-	30	6.7	84	2.4
Leontopithecus	4011	4012	+	44	0	79	0
Leontopithecus	4012	4013	-	34	0	85	1.2
Leontopithecus	4103	4104	+	35	2.9	68	2.9
Leontopithecus	4104	4105	-	20	5	52	7.7
Leontopithecus	4110	4111	+	38	0	76	0
Leontopithecus	4111	4112	-	31	0	83	1.2
Leontopithecus	4119	4120	+	36	0	74	2.7
Leontopithecus	4120	4121	-	29	0	82	0
Leontopithecus	4243	4244	+	32	0	72	0
Leontopithecus	4244	4245	-	36	0	86	0
Leontopithecus	4249	4250	+	32	0	72	0
Leontopithecus	4250	4251	-	28	0	76	0
Leontopithecus	4270	4271	+	29	0	62	1.6
Leontopithecus	4271	4272	-	33	0	78	1.3
Leontopithecus	4306	4307	+	37	0	75	0
Leontopithecus	4307	4308	-	27	3.7	77	1.3
Leontopithecus	4444	4445	+	30	3.3	70	1.4
Leontopithecus	4445	4446	-	27	0	81	0
Leontopithecus	4510	4511	+	35	5.7	71	0
Leontopithecus	4511	4512	-	31	0	80	0
Leontopithecus	4613	4614	+	33	3	75	1.3
Leontopithecus	4614	4615	-	32	0	65	0
Leontopithecus	4747	4748	+	34	2.9	66	0
Leontopithecus	4748	4749	-	25	0	61	1.6
Leontopithecus	4753	4754	+	30	3.3	62	1.6
Leontopithecus	4754	4755	-	20	0	58	1.7
Leontopithecus	4947	4948	+	18	5.6	36	5.6
Leontopithecus	4948	4949	-	28	0	65	1.5
Leontopithecus	5104	5105	+	26	0	55	5.5
Leontopithecus	5105	5106	-	34	0	70	1.4
Leontopithecus	5172	5173	+	35	2.9	60	1.7
Leontopithecus	5173	5174	-	33	0	68	2.9
Leontopithecus	5236	5237	+	21	14.3	41	17.1
Leontopithecus	5237	5238	-	29	0	62	0
Leontopithecus	5257	5258	+	37	0	63	0
Leontopithecus	5258	5259	-	29	3.4	63	1.6
Leontopithecus	5385	5386	+	40	0	67	1.5
Leontopithecus	5386	5387	-	37	2.7	66	1.5
Leontopithecus	5493	5494	+	35	5.7	45	11.1
Leontopithecus	5494	5495	-	19	15.8	54	3.7
Leontopithecus	5508	5509	+	50	0	63	0
Leontopithecus	5509	5510	-	29	0	70	2.9
Leontopithecus	5566	5567	+	51	3.9	62	0
Leontopithecus	5567	5568	-	32	0	75	0
Leontopithecus	5665	5666	+	30	13.3	50	0
Leontopithecus	5666	5667	-	30	0	72	0
Leontopithecus	5673	5674	+	34	11.8	50	2
Leontopithecus	5674	5675	-	30	0	75	0
Leontopithecus	5691	5692	+	42	0	59	0
Leontopithecus	5692	5693	-	27	14.8	67	0
Leontopithecus	5703	5704	+	26	26.9	43	4.7
Leontopithecus	5704	5705	-	26	3.8	71	0
Leontopithecus	5763	5764	+	38	2.6	58	0
Leontopithecus	5764	5765	-	30	6.7	69	1.4
Leontopithecus	5835	5836	+	25	8	52	3.8
Leontopithecus	5836	5837	-	35	8.6	68	0
Leontopithecus	5839	5840	+	28	0	57	0
Leontopithecus	5840	5841	-	33	0	67	1.5
Leontopithecus	5851	5852	+	29	3.4	55	0
Leontopithecus	5852	5853	-	45	0	72	0
Leontopithecus	5869	5870	+	23	17.4	50	10
Leontopithecus	5870	5871	-	44	0	72	0
Leontopithecus	6079	6080	+	32	3.1	61	0
Leontopithecus	6080	6081	-	36	5.6	67	1.5
Leontopithecus	6092	6093	+	31	0	57	1.8
Leontopithecus	6093	6094	-	28	21.4	57	5.3
Leontopithecus	6127	6128	+	25	0	52	3.8
Leontopithecus	6128	6129	-	40	2.5	68	1.5
Leontopithecus	6206	6207	+	25	0	53	1.9
Leontopithecus	6207	6208	-	35	2.9	67	1.5
Leontopithecus	6280	6281	+	23	4.3	60	1.7
Leontopithecus	6281	6282	-	39	2.6	66	0
Leontopithecus	6512	6513	+	25	8	58	3.4
Leontopithecus	6513	6514	-	24	4.2	54	7.4
Leontopithecus	6680	6681	+	14	42.9	37	21.6
Leontopithecus	6681	6682	-	37	13.5	53	3.8
Leontopithecus	6833	6834	+	42	0	77	0
Leontopithecus	6834	6835	-	17	41.2	27	18.5
Leontopithecus	6884	6885	+	40	2.5	74	0
Leontopithecus	6885	6886	-	24	0	54	1.9
Leontopithecus	6888	6889	+	39	0	73	1.4
Leontopithecus	6889	6890	-	36	8.3	66	1.5
Leontopithecus	6933	6934	+	39	0	69	0
Leontopithecus	6934	6935	-	13	7.7	18	16.7
Leontopithecus	6938	6939	+	43	0	76	0
Leontopithecus	6939	6940	-	14	7.1	34	5.9
Leontopithecus	6947	6948	+	43	0	75	0
Leontopithecus	6948	6949	-	34	0	63	1.6
Leontopithecus	6967	6968	+	33	0	56	1.8
Leontopithecus	6968	6969	-	33	0	63	0
Leontopithecus	7099	7100	+	25	12	52	0
Leontopithecus	7100	7101	-	29	0	64	4.7
Leontopithecus	7112	7113	+	30	3.3	70	0
Leontopithecus	7113	7114	-	34	0	51	0
Leontopithecus	7191	7192	+	20	0	57	1.8
Leontopithecus	7192	7193	-	42	0	65	0
Leontopithecus	7237	7238	+	22	4.5	58	0
Leontopithecus	7238	7239	-	39	2.6	56	0
Leontopithecus	7250	7251	+	27	0	65	1.5
Leontopithecus	7251	7252	-	44	4.5	69	0
Leontopithecus	7403	7404	+	21	4.8	42	0
Leontopithecus	7404	7405	-	56	1.8	74	0
Leontopithecus	7433	7434	+	24	0	62	0
Leontopithecus	7434	7435	-	47	0	68	0
Leontopithecus	7463	7464	+	32	3.1	74	0
Leontopithecus	7464	7465	-	52	0	75	2.7
Leontopithecus	7476	7477	+	31	0	65	0
Leontopithecus	7477	7478	-	46	0	69	0
Leontopithecus	7541	7542	+	32	0	74	0
Leontopithecus	7542	7543	-	48	0	70	0
Leontopithecus	7595	7596	+	36	0	73	0
Leontopithecus	7596	7597	-	51	0	63	0
Leontopithecus	7601	7602	+	37	0	74	0
Leontopithecus	7602	7603	-	50	2	62	0
Leontopithecus	7609	7610	+	31	3.2	66	1.5
Leontopithecus	7610	7611	-	47	0	66	0
Leontopithecus	7612	7613	+	35	0	73	1.4
Leontopithecus	7613	7614	-	46	4.3	62	0
Leontopithecus	7622	7623	+	24	0	45	0
Leontopithecus	7623	7624	-	49	0	69	0
Leontopithecus	7680	7681	+	39	0	72	0
Leontopithecus	7681	7682	-	44	2.3	62	0
Leontopithecus	7713	7714	+	31	6.5	57	1.8
Leontopithecus	7714	7715	-	44	0	68	0
Leontopithecus	7739	7740	+	44	2.3	66	3
Leontopithecus	7740	7741	-	47	2.1	66	0
Leontopithecus	7773	7774	+	47	2.1	80	0
Leontopithecus	7774	7775	-	48	2.1	74	1.4
Leontopithecus	7796	7797	+	47	0	77	0
Leontopithecus	7797	7798	-	45	0	72	0
Leontopithecus	7799	7800	+	32	3.1	57	5.3
Leontopithecus	7800	7801	-	35	2.9	49	6.1
Leontopithecus	7883	7884	+	43	0	67	0
Leontopithecus	7884	7885	-	33	0	61	0
Leontopithecus	7889	7890	+	30	43.3	38	26.3
Leontopithecus	7890	7891	-	46	0	76	2.6
Leontopithecus	8010	8011	+	25	12	52	1.9
Leontopithecus	8011	8012	-	58	1.7	72	0
Leontopithecus	8229	8230	+	32	0	81	0
Leontopithecus	8230	8231	-	70	4.3	78	2.6
Leontopithecus	8315	8316	+	33	0	70	0
Leontopithecus	8316	8317	-	56	3.6	63	1.6
Leontopithecus	8337	8338	+	32	3.1	69	2.9
Leontopithecus	8338	8339	-	70	2.9	78	1.3
Leontopithecus	8411	8412	+	33	3	69	0
Leontopithecus	8412	8413	-	48	2.1	51	2
Leontopithecus	8537	8538	+	39	0	73	1.4
Leontopithecus	8538	8539	-	53	7.5	57	0
Leontopithecus	8621	8622	+	39	7.7	60	1.7
Leontopithecus	8622	8623	-	44	4.5	68	2.9
Leontopithecus	8627	8628	+	46	2.2	77	0
Leontopithecus	8628	8629	-	53	3.8	65	1.5
Leontopithecus	8665	8666	+	30	3.3	53	1.9
Leontopithecus	8666	8667	-	63	0	75	1.3
Leontopithecus	8668	8669	+	31	12.9	63	3.2
Leontopithecus	8669	8670	-	43	2.3	63	0
Leontopithecus	8835	8836	+	40	2.5	68	0
Leontopithecus	8836	8837	-	37	5.4	48	4.2
Leontopithecus	8867	8868	+	25	8	60	1.7
Leontopithecus	8868	8869	-	47	0	73	0
Leontopithecus	8921	8922	+	41	0	72	0
Leontopithecus	8922	8923	-	48	4.2	56	0
Leontopithecus	9005	9006	+	37	0	67	1.5
Leontopithecus	9006	9007	-	55	0	57	0
Leontopithecus	9033	9034	+	30	0	51	0
Leontopithecus	9034	9035	-	67	0	68	0
Leontopithecus	9047	9048	+	42	2.4	70	0
Leontopithecus	9048	9049	-	54	3.7	61	0
Leontopithecus	9060	9061	+	39	2.6	70	1.4
Leontopithecus	9061	9062	-	63	0	62	0
Leontopithecus	9071	9072	+	23	0	48	8.3
Leontopithecus	9072	9073	-	59	1.7	63	1.6
Leontopithecus	9077	9078	+	40	0	72	0
Leontopithecus	9078	9079	-	65	9.2	62	1.6
Leontopithecus	9120	9121	+	41	0	72	0
Leontopithecus	9121	9122	-	65	0	64	0
Leontopithecus	9134	9135	+	34	0	63	3.2
Leontopithecus	9135	9136	-	51	0	55	3.6
Leontopithecus	9199	9200	+	34	8.8	54	1.9
Leontopithecus	9200	9201	-	59	6.8	47	2.1
Leontopithecus	9290	9291	+	40	0	75	0
Leontopithecus	9291	9292	-	62	3.2	66	1.5
Leontopithecus	9296	9297	+	24	4.2	52	3.8
Leontopithecus	9297	9298	-	68	1.5	70	0
Leontopithecus	9320	9321	+	36	0	75	1.3
Leontopithecus	9321	9322	-	51	2	53	0
Leontopithecus	9351	9352	+	18	0	39	10.3
Leontopithecus	9352	9353	-	66	0	72	1.4
Leontopithecus	9389	9390	+	31	0	64	4.7
Leontopithecus	9390	9391	-	56	1.8	67	3
Leontopithecus	9467	9468	+	14	14.3	29	17.2
Leontopithecus	9468	9469	-	76	2.6	71	0
Leontopithecus	9666	9667	+	21	0	39	10.3
Leontopithecus	9667	9668	-	66	4.5	64	0
Leontopithecus	9774	9775	+	23	13	34	20.6
Leontopithecus	9775	9776	-	61	0	57	0
Leontopithecus	9938	9939	+	31	0	48	0
Leontopithecus	9939	9940	-	48	0	48	4.2
Leontopithecus	10027	10028	+	11	36.4	22	4.5
Leontopithecus	10028	10029	-	20	15	16	18.8
Leontopithecus	10185	10186	+	34	0	43	0
Leontopithecus	10186	10187	-	38	15.8	31	3.2
Leontopithecus	10199	10200	+	30	3.3	38	2.6
Leontopithecus	10200	10201	-	42	4.8	31	0
Leontopithecus	10263	10264	+	37	2.7	51	0
Leontopithecus	10264	10265	-	34	2.9	26	0
Leontopithecus	10317	10318	+	17	0	25	0
Leontopithecus	10318	10319	-	20	0	12	16.7
Leontopithecus	10333	10334	+	33	0	46	2.2
Leontopithecus	10334	10335	-	43	0	31	3.2
Leontopithecus	10365	10366	+	34	2.9	47	0
Leontopithecus	10366	10367	-	46	0	40	2.5
Leontopithecus	10424	10425	+	39	0	56	1.8
Leontopithecus	10425	10426	-	25	4	26	0
Leontopithecus	10455	10456	+	24	4.2	37	2.7
Leontopithecus	10456	10457	-	41	2.4	31	6.5
Leontopithecus	10506	10507	+	25	4	47	0
Leontopithecus	10507	10508	-	41	0	35	0
Leontopithecus	10522	10523	+	19	5.3	40	0
Leontopithecus	10523	10524	-	50	0	42	0
Leontopithecus	10544	10545	+	29	10.3	50	0
Leontopithecus	10545	10546	-	50	0	45	0
Leontopithecus	10549	10550	+	15	0	34	2.9
Leontopithecus	10550	10551	-	38	2.6	31	0
Leontopithecus	10662	10663	+	26	0	53	0
Leontopithecus	10663	10664	-	58	0	49	0
Leontopithecus	10672	10673	+	28	0	53	0
Leontopithecus	10673	10674	-	40	12.5	28	7.1
Leontopithecus	10675	10676	+	25	0	49	0
Leontopithecus	10676	10677	-	52	0	44	0
Leontopithecus	10695	10696	+	26	3.8	54	0
Leontopithecus	10696	10697	-	59	0	50	2
Leontopithecus	10714	10715	+	22	4.5	49	2
Leontopithecus	10715	10716	-	60	0	44	0
Leontopithecus	10749	10750	+	29	3.4	57	0
Leontopithecus	10750	10751	-	60	1.7	45	0
Leontopithecus	10752	10753	+	21	9.5	41	7.3
Leontopithecus	10753	10754	-	65	4.6	48	0
Leontopithecus	10756	10757	+	19	0	42	0
Leontopithecus	10757	10758	-	43	2.3	33	6.1
Leontopithecus	10830	10831	+	24	0	55	0
Leontopithecus	10831	10832	-	58	5.2	43	0
Leontopithecus	10832	10833	+	11	9.1	28	7.1
Leontopithecus	10833	10834	-	65	0	53	0
Leontopithecus	10863	10864	+	17	0	42	2.4
Leontopithecus	10864	10865	-	67	0	51	0
Leontopithecus	11020	11021	+	32	0	44	2.3
Leontopithecus	11021	11022	-	51	3.9	40	2.5
Leontopithecus	11108	11109	+	31	16.1	30	0
Leontopithecus	11109	11110	-	68	0	56	0
Leontopithecus	11232	11233	+	43	0	46	0
Leontopithecus	11233	11234	-	52	3.8	45	0
Leontopithecus	11322	11323	+	48	0	42	0
Leontopithecus	11323	11324	-	54	7.4	43	2.3
Leontopithecus	11406	11407	+	23	13	33	3
Leontopithecus	11407	11408	-	77	0	66	0
Leontopithecus	11444	11445	+	44	0	44	0
Leontopithecus	11445	11446	-	75	0	62	0
Leontopithecus	11457	11458	+	34	0	37	2.7
Leontopithecus	11458	11459	-	69	2.9	54	1.9
Leontopithecus	11500	11501	+	34	0	44	2.3
Leontopithecus	11501	11502	-	43	0	39	5.1
Leontopithecus	11534	11535	+	35	0	46	0
Leontopithecus	11535	11536	-	76	0	60	0
Leontopithecus	11579	11580	+	40	0	45	0
Leontopithecus	11580	11581	-	73	0	63	0
Leontopithecus	11591	11592	+	32	3.1	37	0
Leontopithecus	11592	11593	-	77	1.3	56	0
Leontopithecus	11593	11594	+	36	2.8	36	0
Leontopithecus	11594	11595	-	78	1.3	66	0
Leontopithecus	11601	11602	+	29	6.9	40	2.5
Leontopithecus	11602	11603	-	85	0	66	0
Leontopithecus	11625	11626	+	36	0	41	0
Leontopithecus	11626	11627	-	61	3.3	55	1.8
Leontopithecus	11628	11629	+	39	2.6	45	0
Leontopithecus	11629	11630	-	72	0	62	0
Leontopithecus	11683	11684	+	43	2.3	47	0
Leontopithecus	11684	11685	-	63	0	60	0
Leontopithecus	11716	11717	+	41	2.4	42	0
Leontopithecus	11717	11718	-	72	1.4	66	0
Leontopithecus	11825	11826	+	46	0	46	2.2
Leontopithecus	11826	11827	-	63	0	69	0
Leontopithecus	11869	11870	+	41	2.4	53	0
Leontopithecus	11870	11871	-	61	1.6	64	0
Leontopithecus	11883	11884	+	37	2.7	45	0
Leontopithecus	11884	11885	-	59	0	63	0
Leontopithecus	11908	11909	+	52	0	54	0
Leontopithecus	11909	11910	-	62	0	70	0
Leontopithecus	11918	11919	+	38	5.3	40	0
Leontopithecus	11919	11920	-	63	0	69	0
Leontopithecus	11956	11957	+	48	2.1	53	0
Leontopithecus	11957	11958	-	53	3.8	68	1.5
Leontopithecus	11984	11985	+	54	0	51	0
Leontopithecus	11985	11986	-	47	2.1	61	0
Leontopithecus	12015	12016	+	57	0	58	1.7
Leontopithecus	12016	12017	-	52	0	66	0
Leontopithecus	12083	12084	+	43	9.3	46	2.2
Leontopithecus	12084	12085	-	59	0	77	0
Leontopithecus	12171	12172	+	54	0	54	0
Leontopithecus	12172	12173	-	49	2	75	5.3
Leontopithecus	12180	12181	+	63	1.6	59	0
Leontopithecus	12181	12182	-	61	0	79	0
Leontopithecus	12184	12185	+	41	12.2	30	0
Leontopithecus	12185	12186	-	59	0	81	0
Leontopithecus	12258	12259	+	74	0	69	0
Leontopithecus	12259	12260	-	40	2.5	66	4.5
Leontopithecus	12272	12273	+	72	0	63	3.2
Leontopithecus	12273	12274	-	50	4	73	1.4
Leontopithecus	12286	12287	+	70	0	59	0
Leontopithecus	12287	12288	-	61	0	79	0
Leontopithecus	12325	12326	+	48	8.3	37	0
Leontopithecus	12326	12327	-	63	1.6	73	0
Leontopithecus	12336	12337	+	45	2.2	39	5.1
Leontopithecus	12337	12338	-	32	3.1	41	7.3
Leontopithecus	12447	12448	+	81	2.5	59	1.7
Leontopithecus	12448	12449	-	64	0	83	0
Leontopithecus	12468	12469	+	76	0	60	0
Leontopithecus	12469	12470	-	45	0	57	0
Leontopithecus	12485	12486	+	75	1.3	58	1.7
Leontopithecus	12486	12487	-	57	3.5	73	2.7
Leontopithecus	12528	12529	+	74	1.4	58	1.7
Leontopithecus	12529	12530	-	57	0	79	2.5
Leontopithecus	12600	12601	+	61	0	42	4.8
Leontopithecus	12601	12602	-	66	0	76	0
Leontopithecus	12610	12611	+	76	0	59	1.7
Leontopithecus	12611	12612	-	65	0	77	0
Leontopithecus	12643	12644	+	41	7.3	42	7.1
Leontopithecus	12644	12645	-	66	0	73	1.4
Leontopithecus	12684	12685	+	56	3.6	55	3.6
Leontopithecus	12685	12686	-	66	0	78	0
Leontopithecus	12696	12697	+	51	0	55	3.6
Leontopithecus	12697	12698	-	66	0	78	0
Leontopithecus	12738	12739	+	64	1.6	57	0
Leontopithecus	12739	12740	-	70	0	78	0
Leontopithecus	12896	12897	+	52	1.9	62	1.6
Leontopithecus	12897	12898	-	63	0	64	0
Leontopithecus	12941	12942	+	63	0	82	0
Leontopithecus	12942	12943	-	82	1.2	76	0
Leontopithecus	13023	13024	+	26	15.4	40	5
Leontopithecus	13024	13025	-	79	1.3	85	1.2
Leontopithecus	13043	13044	+	58	0	73	1.4
Leontopithecus	13044	13045	-	86	0	88	0
Leontopithecus	13167	13168	+	62	0	85	2.4
Leontopithecus	13168	13169	-	60	6.7	69	1.4
Leontopithecus	13183	13184	+	41	0	66	0
Leontopithecus	13184	13185	-	77	1.3	88	0
Leontopithecus	13258	13259	+	59	0	80	0
Leontopithecus	13259	13260	-	52	1.9	67	3
Leontopithecus	13262	13263	+	54	0	75	0
Leontopithecus	13263	13264	-	55	3.6	59	1.7
Leontopithecus	13264	13265	+	58	0	77	0
Leontopithecus	13265	13266	-	55	3.6	66	0
Leontopithecus	13276	13277	+	61	1.6	83	1.2
Leontopithecus	13277	13278	-	66	4.5	82	2.4
Leontopithecus	13334	13335	+	49	0	70	0
Leontopithecus	13335	13336	-	70	1.4	93	0
Leontopithecus	13381	13382	+	58	5.2	63	0
Leontopithecus	13382	13383	-	64	4.7	83	1.2
Leontopithecus	13391	13392	+	67	1.5	78	2.6
Leontopithecus	13392	13393	-	53	5.7	75	2.7
Leontopithecus	13410	13411	+	72	2.8	87	1.1
Leontopithecus	13411	13412	-	69	0	93	1.1
Leontopithecus	13482	13483	+	62	3.2	73	5.5
Leontopithecus	13483	13484	-	60	0	89	0
Leontopithecus	13502	13503	+	76	0	90	0
Leontopithecus	13503	13504	-	57	1.8	75	0
Leontopithecus	13511	13512	+	69	2.9	86	0
Leontopithecus	13512	13513	-	59	0	93	1.1
Leontopithecus	13517	13518	+	77	0	88	0
Leontopithecus	13518	13519	-	33	9.1	51	3.9
Leontopithecus	13536	13537	+	33	9.1	53	3.8
Leontopithecus	13537	13538	-	61	0	90	0
Leontopithecus	13608	13609	+	71	0	75	0
Leontopithecus	13609	13610	-	37	8.1	65	4.6
Leontopithecus	13635	13636	+	75	1.3	76	0
Leontopithecus	13636	13637	-	38	0	62	1.6
Leontopithecus	13660	13661	+	79	0	78	0
Leontopithecus	13661	13662	-	52	0	89	0
Leontopithecus	13675	13676	+	70	0	73	1.4
Leontopithecus	13676	13677	-	52	0	89	0
Leontopithecus	13681	13682	+	71	0	72	0
Leontopithecus	13682	13683	-	53	0	90	1.1
Leontopithecus	13728	13729	+	69	2.9	69	0
Leontopithecus	13729	13730	-	55	0	88	0
Leontopithecus	13739	13740	+	64	1.6	70	0
Leontopithecus	13740	13741	-	58	0	93	1.1
Leontopithecus	13753	13754	+	61	1.6	58	0
Leontopithecus	13754	13755	-	54	11.1	82	1.2
Leontopithecus	13771	13772	+	63	1.6	64	3.1
Leontopithecus	13772	13773	-	34	8.8	60	1.7
Leontopithecus	13786	13787	+	70	1.4	72	0
Leontopithecus	13787	13788	-	42	2.4	86	2.3
Leontopithecus	13819	13820	+	62	1.6	65	1.5
Leontopithecus	13820	13821	-	52	0	93	1.1
Leontopithecus	13855	13856	+	56	0	66	0
Leontopithecus	13856	13857	-	47	0	92	0
Leontopithecus	13922	13923	+	70	5.7	67	0
Leontopithecus	13923	13924	-	43	0	84	0
Leontopithecus	13940	13941	+	47	6.4	52	3.8
Leontopithecus	13941	13942	-	50	4	79	1.3
Leontopithecus	14072	14073	+	64	0	73	0
Leontopithecus	14073	14074	-	59	0	85	2.4
Leontopithecus	14099	14100	+	47	4.3	54	1.9
Leontopithecus	14100	14101	-	66	0	80	0
Leontopithecus	14128	14129	+	56	0	63	0
Leontopithecus	14129	14130	-	54	3.7	68	5.9
Leontopithecus	14146	14147	+	71	0	72	0
Leontopithecus	14147	14148	-	68	2.9	81	0
Leontopithecus	14152	14153	+	59	0	58	0
Leontopithecus	14153	14154	-	63	1.6	74	1.4
Leontopithecus	14259	14260	+	50	0	58	1.7
Leontopithecus	14260	14261	-	43	9.3	68	2.9
Leontopithecus	14317	14318	+	83	0	80	1.2
Leontopithecus	14318	14319	-	48	8.3	60	0
Leontopithecus	14380	14381	+	65	1.5	66	0
Leontopithecus	14381	14382	-	47	0	79	1.3
Leontopithecus	14392	14393	+	76	0	70	1.4
Leontopithecus	14393	14394	-	57	0	79	0
Leontopithecus	14399	14400	+	63	7.9	57	3.5
Leontopithecus	14400	14401	-	70	0	89	1.1
Leontopithecus	14470	14471	+	78	0	73	1.4
Leontopithecus	14471	14472	-	57	0	84	0
Leontopithecus	14490	14491	+	83	1.2	77	0
Leontopithecus	14491	14492	-	59	0	95	0
Leontopithecus	14582	14583	+	85	0	86	0
Leontopithecus	14583	14584	-	64	1.6	96	0
Leontopithecus	14593	14594	+	79	1.3	83	1.2
Leontopithecus	14594	14595	-	68	0	98	0
Leontopithecus	14608	14609	+	79	2.5	85	1.2
Leontopithecus	14609	14610	-	61	0	79	0
Leontopithecus	14644	14645	+	59	0	71	0
Leontopithecus	14645	14646	-	66	0	91	1.1
Leontopithecus	14659	14660	+	66	0	70	0
Leontopithecus	14660	14661	-	64	0	91	0
Leontopithecus	14819	14820	+	58	1.7	75	0
Leontopithecus	14820	14821	-	55	0	86	1.2
Leontopithecus	14834	14835	+	28	14.3	38	5.3
Leontopithecus	14835	14836	-	58	5.2	73	1.4
Leontopithecus	14840	14841	+	60	1.7	70	0
Leontopithecus	14841	14842	-	44	20.5	68	16.2
Leontopithecus	14845	14846	+	40	15	46	6.5
Leontopithecus	14846	14847	-	64	0	93	0
Leontopithecus	15068	15069	+	35	0	53	0
Leontopithecus	15069	15070	-	36	5.6	61	3.3
Leontopithecus	15076	15077	+	34	0	66	1.5
Leontopithecus	15077	15078	-	51	0	78	0
Leontopithecus	15121	15122	+	52	0	67	0
Leontopithecus	15122	15123	-	20	10	34	2.9
Leontopithecus	15134	15135	+	28	0	29	0
Leontopithecus	15135	15136	-	41	0	74	0
Leontopithecus	15158	15159	+	28	3.6	43	2.3
Leontopithecus	15159	15160	-	33	3	70	4.3
Leontopithecus	15217	15218	+	52	1.9	71	1.4
Leontopithecus	15218	15219	-	33	0	65	0
Leontopithecus	15286	15287	+	68	1.5	74	0
Leontopithecus	15287	15288	-	16	0	53	3.8
Leontopithecus	15317	15318	+	31	16.1	32	9.4
Leontopithecus	15318	15319	-	33	0	70	0
Leontopithecus	15561	15562	+	43	2.3	51	5.9
Leontopithecus	15562	15563	-	41	17.1	52	3.8
Leontopithecus	15574	15575	+	51	0	73	1.4
Leontopithecus	15575	15576	-	63	1.6	77	0
Leontopithecus	15606	15607	+	39	12.8	63	12.7
Leontopithecus	15607	15608	-	65	0	82	0
Leontopithecus	15692	15693	+	48	2.1	59	1.7
Leontopithecus	15693	15694	-	52	1.9	73	1.4
Leontopithecus	15754	15755	+	25	12	35	5.7
Leontopithecus	15755	15756	-	61	1.6	85	0
Leontopithecus	16049	16050	+	39	5.1	35	14.3
Leontopithecus	16050	16051	-	41	2.4	54	0
Leontopithecus	16137	16138	+	28	3.6	29	3.4
Leontopithecus	16138	16139	-	47	0	69	4.3
Leontopithecus	16317	16318	+	36	0	52	0
Leontopithecus	16318	16319	-	36	8.3	55	7.3
Leontopithecus	16432	16433	+	8	25	24	8.3
Leontopithecus	16433	16434	-	42	4.8	60	0
Leontopithecus	16435	16436	+	10	10	34	17.6
Leontopithecus	16436	16437	-	32	6.2	56	1.8
Leontopithecus	16451	16452	+	24	4.2	52	0
Leontopithecus	16452	16453	-	16	12.5	17	5.9
Leontopithecus	16463	16464	+	16	6.2	32	9.4
Leontopithecus	16464	16465	-	36	2.8	53	1.9

## Sheet: 5hmCH Megalodon
Table S6. 5' hydroxymethylcytosine non-CpG calls from Megalodon
Species	Start	End	Strand	1st run coverage	1st run methylation %	2nd run coverage	2nd run methylation %
Leontopithecus	33	34	+	29	0	37	0
Leontopithecus	35	36	+	28	0	40	0
Leontopithecus	39	40	-	31	0	42	0
Leontopithecus	41	42	+	31	0	41	0
Leontopithecus	45	46	-	33	0	43	0
Leontopithecus	46	47	-	34	0	43	0
Leontopithecus	47	48	-	34	0	44	0
Leontopithecus	49	50	+	35	0	43	0
Leontopithecus	66	67	-	39	0	44	0
Leontopithecus	67	68	-	32	0	38	0
Leontopithecus	70	71	+	34	0	45	0
Leontopithecus	73	74	-	35	0	46	0
Leontopithecus	74	75	-	37	0	47	0
Leontopithecus	75	76	-	35	0	46	0
Leontopithecus	78	79	-	34	0	44	0
Leontopithecus	79	80	-	36	0	45	0
Leontopithecus	80	81	-	38	0	45	0
Leontopithecus	81	82	-	39	0	45	0
Leontopithecus	82	83	+	38	0	45	0
Leontopithecus	84	85	-	36	0	45	0
Leontopithecus	87	88	-	40	0	47	0
Leontopithecus	88	89	-	39	0	47	0
Leontopithecus	91	92	+	38	0	48	0
Leontopithecus	93	94	-	41	0	44	0
Leontopithecus	94	95	+	38	0	48	0
Leontopithecus	95	96	+	38	0	48	0
Leontopithecus	96	97	+	38	0	47	0
Leontopithecus	100	101	-	42	0	47	0
Leontopithecus	101	102	+	39	0	48	0
Leontopithecus	102	103	+	38	0	48	0
Leontopithecus	104	105	+	39	0	48	0
Leontopithecus	105	106	+	39	0	48	0
Leontopithecus	115	116	+	41	0	48	0
Leontopithecus	117	118	-	41	0	48	0
Leontopithecus	120	121	+	42	0	48	0
Leontopithecus	123	124	-	40	0	50	0
Leontopithecus	124	125	-	41	0	50	0
Leontopithecus	126	127	+	41	0	52	0
Leontopithecus	129	130	+	41	0	53	0
Leontopithecus	130	131	+	41	0	52	0
Leontopithecus	133	134	-	40	0	50	0
Leontopithecus	136	137	-	40	0	52	0
Leontopithecus	137	138	+	45	0	53	0
Leontopithecus	138	139	+	45	0	53	0
Leontopithecus	144	145	-	39	0	52	0
Leontopithecus	147	148	-	40	0	51	0
Leontopithecus	152	153	+	44	0	54	0
Leontopithecus	153	154	+	43	0	54	1.9
Leontopithecus	156	157	-	39	0	53	0
Leontopithecus	161	162	+	45	0	53	0
Leontopithecus	165	166	-	42	0	55	0
Leontopithecus	171	172	-	43	0	54	0
Leontopithecus	173	174	+	47	0	54	0
Leontopithecus	175	176	+	47	0	54	0
Leontopithecus	178	179	+	45	0	53	0
Leontopithecus	179	180	+	47	0	53	0
Leontopithecus	180	181	+	43	0	50	0
Leontopithecus	184	185	+	46	0	52	0
Leontopithecus	188	189	+	47	0	55	0
Leontopithecus	191	192	+	47	0	55	0
Leontopithecus	203	204	+	50	0	56	0
Leontopithecus	207	208	-	42	0	57	0
Leontopithecus	213	214	+	51	0	57	0
Leontopithecus	214	215	+	51	0	57	0
Leontopithecus	221	222	-	43	0	56	0
Leontopithecus	225	226	-	44	0	56	0
Leontopithecus	226	227	-	45	0	57	0
Leontopithecus	227	228	-	45	0	55	0
Leontopithecus	228	229	-	45	0	55	0
Leontopithecus	229	230	-	45	0	56	0
Leontopithecus	234	235	-	45	0	57	0
Leontopithecus	235	236	-	45	0	57	0
Leontopithecus	236	237	-	44	0	56	0
Leontopithecus	239	240	+	52	0	56	0
Leontopithecus	241	242	-	45	0	57	0
Leontopithecus	243	244	+	53	0	59	0
Leontopithecus	249	250	+	52	0	60	0
Leontopithecus	250	251	+	49	0	59	0
Leontopithecus	261	262	-	46	0	55	0
Leontopithecus	262	263	-	42	0	54	0
Leontopithecus	265	266	+	48	0	59	0
Leontopithecus	267	268	+	51	0	59	0
Leontopithecus	268	269	+	51	0	58	0
Leontopithecus	276	277	-	44	0	56	0
Leontopithecus	277	278	+	50	0	59	0
Leontopithecus	282	283	+	52	0	58	0
Leontopithecus	283	284	+	50	0	58	0
Leontopithecus	296	297	+	54	0	58	0
Leontopithecus	301	302	-	43	0	56	0
Leontopithecus	302	303	+	54	0	60	1.7
Leontopithecus	305	306	+	56	0	60	0
Leontopithecus	307	308	-	43	0	58	0
Leontopithecus	309	310	+	56	0	61	1.6
Leontopithecus	312	313	+	55	0	60	0
Leontopithecus	315	316	+	55	0	60	0
Leontopithecus	316	317	+	56	0	59	0
Leontopithecus	318	319	+	56	0	61	0
Leontopithecus	319	320	+	56	0	61	0
Leontopithecus	320	321	+	55	0	61	0
Leontopithecus	322	323	+	55	0	62	0
Leontopithecus	323	324	+	55	0	62	0
Leontopithecus	324	325	+	49	0	63	0
Leontopithecus	327	328	+	50	0	64	0
Leontopithecus	329	330	+	54	0	64	0
Leontopithecus	330	331	+	49	0	63	0
Leontopithecus	333	334	+	51	0	63	0
Leontopithecus	335	336	-	41	0	62	0
Leontopithecus	336	337	+	50	0	60	1.7
Leontopithecus	339	340	-	39	0	62	0
Leontopithecus	340	341	+	50	0	63	0
Leontopithecus	343	344	+	51	0	64	0
Leontopithecus	346	347	+	51	0	63	0
Leontopithecus	349	350	+	53	0	66	0
Leontopithecus	354	355	-	39	0	63	0
Leontopithecus	357	358	-	37	0	65	0
Leontopithecus	358	359	+	54	0	67	0
Leontopithecus	361	362	-	37	0	65	0
Leontopithecus	363	364	-	40	0	64	0
Leontopithecus	364	365	+	56	0	69	0
Leontopithecus	367	368	-	40	0	65	0
Leontopithecus	368	369	+	56	0	70	0
Leontopithecus	370	371	+	49	0	70	0
Leontopithecus	372	373	-	41	0	63	1.6
Leontopithecus	373	374	-	41	0	65	0
Leontopithecus	376	377	-	39	0	66	0
Leontopithecus	377	378	-	40	0	66	0
Leontopithecus	379	380	+	57	0	66	0
Leontopithecus	381	382	-	39	0	67	0
Leontopithecus	383	384	+	61	0	71	0
Leontopithecus	386	387	+	61	0	71	0
Leontopithecus	387	388	+	61	0	69	0
Leontopithecus	388	389	+	60	0	69	0
Leontopithecus	390	391	+	60	0	69	0
Leontopithecus	391	392	+	62	0	70	0
Leontopithecus	392	393	+	63	0	70	0
Leontopithecus	393	394	+	63	0	69	0
Leontopithecus	396	397	-	41	0	68	0
Leontopithecus	397	398	+	60	0	69	0
Leontopithecus	399	400	-	39	0	69	0
Leontopithecus	400	401	-	41	0	69	0
Leontopithecus	401	402	+	60	0	68	0
Leontopithecus	409	410	+	61	0	71	0
Leontopithecus	410	411	+	61	0	71	0
Leontopithecus	411	412	+	60	0	71	0
Leontopithecus	413	414	+	62	0	71	0
Leontopithecus	414	415	+	62	0	72	0
Leontopithecus	415	416	+	56	0	68	0
Leontopithecus	417	418	-	37	2.7	71	0
Leontopithecus	418	419	-	40	2.5	71	0
Leontopithecus	420	421	-	40	2.5	73	0
Leontopithecus	421	422	+	59	0	73	0
Leontopithecus	422	423	+	58	0	73	0
Leontopithecus	424	425	+	61	0	73	0
Leontopithecus	426	427	-	39	0	69	0
Leontopithecus	429	430	-	40	0	73	0
Leontopithecus	436	437	+	67	0	73	0
Leontopithecus	437	438	+	66	0	72	0
Leontopithecus	445	446	+	65	0	75	0
Leontopithecus	447	448	+	63	0	74	0
Leontopithecus	450	451	+	65	0	74	0
Leontopithecus	456	457	-	34	0	79	0
Leontopithecus	457	458	+	66	1.5	71	1.4
Leontopithecus	459	460	-	37	0	79	0
Leontopithecus	460	461	-	37	0	80	0
Leontopithecus	461	462	+	69	0	74	0
Leontopithecus	466	467	+	69	0	75	0
Leontopithecus	469	470	+	67	0	75	0
Leontopithecus	474	475	+	65	0	76	0
Leontopithecus	477	478	-	37	2.7	76	0
Leontopithecus	478	479	-	40	0	80	0
Leontopithecus	480	481	-	40	0	79	0
Leontopithecus	481	482	+	62	0	76	0
Leontopithecus	488	489	+	61	0	75	0
Leontopithecus	496	497	+	61	0	77	0
Leontopithecus	499	500	+	59	0	77	0
Leontopithecus	504	505	-	38	0	77	1.3
Leontopithecus	512	513	-	38	0	77	0
Leontopithecus	516	517	+	59	0	79	0
Leontopithecus	519	520	+	56	0	76	0
Leontopithecus	520	521	+	57	0	77	0
Leontopithecus	522	523	-	39	0	79	0
Leontopithecus	523	524	+	58	0	78	0
Leontopithecus	524	525	+	58	0	77	0
Leontopithecus	527	528	-	40	0	77	0
Leontopithecus	529	530	+	56	0	78	0
Leontopithecus	531	532	+	55	0	78	0
Leontopithecus	537	538	+	56	0	78	0
Leontopithecus	541	542	+	57	0	78	0
Leontopithecus	543	544	+	57	0	79	0
Leontopithecus	548	549	-	39	0	78	0
Leontopithecus	552	553	-	38	0	75	0
Leontopithecus	554	555	-	39	0	74	0
Leontopithecus	556	557	-	40	0	78	0
Leontopithecus	559	560	+	55	1.8	79	0
Leontopithecus	563	564	+	56	0	80	0
Leontopithecus	564	565	+	55	0	79	0
Leontopithecus	571	572	+	53	0	76	0
Leontopithecus	573	574	-	42	0	77	0
Leontopithecus	574	575	+	55	3.6	78	0
Leontopithecus	576	577	-	41	0	77	0
Leontopithecus	578	579	+	54	0	80	0
Leontopithecus	579	580	+	54	0	79	0
Leontopithecus	582	583	+	54	0	79	0
Leontopithecus	588	589	+	53	0	79	0
Leontopithecus	592	593	+	52	0	79	0
Leontopithecus	594	595	+	52	0	78	0
Leontopithecus	597	598	+	53	0	76	0
Leontopithecus	598	599	+	53	0	77	0
Leontopithecus	600	601	-	42	0	78	0
Leontopithecus	603	604	+	53	0	79	0
Leontopithecus	606	607	-	43	0	78	0
Leontopithecus	607	608	+	52	0	80	0
Leontopithecus	609	610	-	42	0	78	0
Leontopithecus	610	611	+	50	0	75	0
Leontopithecus	612	613	-	40	0	70	0
Leontopithecus	613	614	-	43	0	78	0
Leontopithecus	614	615	-	43	0	77	0
Leontopithecus	619	620	+	54	0	82	0
Leontopithecus	620	621	+	54	0	82	0
Leontopithecus	624	625	+	52	0	82	0
Leontopithecus	631	632	+	50	0	82	0
Leontopithecus	633	634	-	40	0	78	0
Leontopithecus	635	636	+	52	0	81	0
Leontopithecus	649	650	+	49	0	81	0
Leontopithecus	652	653	+	50	0	78	0
Leontopithecus	656	657	+	50	0	81	0
Leontopithecus	660	661	-	39	0	75	0
Leontopithecus	663	664	+	52	0	83	0
Leontopithecus	664	665	+	51	0	79	0
Leontopithecus	666	667	-	41	0	75	0
Leontopithecus	667	668	+	50	0	84	0
Leontopithecus	669	670	-	41	0	76	0
Leontopithecus	670	671	-	41	0	76	0
Leontopithecus	672	673	-	40	0	71	0
Leontopithecus	673	674	-	37	0	71	0
Leontopithecus	676	677	-	33	0	64	0
Leontopithecus	680	681	+	47	0	81	0
Leontopithecus	681	682	+	50	0	85	0
Leontopithecus	682	683	+	49	0	83	0
Leontopithecus	686	687	+	49	0	85	0
Leontopithecus	687	688	+	48	0	85	0
Leontopithecus	692	693	+	48	0	86	0
Leontopithecus	693	694	+	47	0	85	0
Leontopithecus	696	697	+	47	0	84	0
Leontopithecus	698	699	+	45	0	85	0
Leontopithecus	704	705	+	47	0	85	0
Leontopithecus	706	707	-	40	0	76	0
Leontopithecus	710	711	+	46	0	82	0
Leontopithecus	715	716	-	43	0	79	1.3
Leontopithecus	717	718	+	48	0	84	0
Leontopithecus	719	720	+	47	0	86	0
Leontopithecus	720	721	+	49	0	85	0
Leontopithecus	721	722	+	50	0	81	0
Leontopithecus	723	724	-	41	0	78	0
Leontopithecus	726	727	-	43	0	80	0
Leontopithecus	735	736	+	53	0	88	0
Leontopithecus	740	741	+	51	0	87	0
Leontopithecus	744	745	+	49	0	88	2.3
Leontopithecus	747	748	-	47	0	78	0
Leontopithecus	748	749	-	47	0	81	0
Leontopithecus	753	754	-	44	0	82	0
Leontopithecus	754	755	-	44	0	82	0
Leontopithecus	763	764	+	51	0	86	0
Leontopithecus	765	766	+	49	0	84	0
Leontopithecus	767	768	+	50	0	85	0
Leontopithecus	771	772	-	43	0	80	0
Leontopithecus	775	776	+	51	0	83	0
Leontopithecus	784	785	+	50	0	85	0
Leontopithecus	795	796	-	44	0	77	0
Leontopithecus	798	799	+	46	0	83	0
Leontopithecus	799	800	+	46	0	79	0
Leontopithecus	800	801	+	43	0	75	0
Leontopithecus	804	805	-	44	0	76	0
Leontopithecus	805	806	-	44	0	77	0
Leontopithecus	812	813	-	43	0	75	0
Leontopithecus	813	814	-	44	0	74	0
Leontopithecus	814	815	-	43	0	74	0
Leontopithecus	815	816	+	48	0	81	0
Leontopithecus	818	819	-	43	0	75	0
Leontopithecus	819	820	-	43	0	74	0
Leontopithecus	823	824	-	43	0	74	0
Leontopithecus	825	826	-	42	0	73	0
Leontopithecus	826	827	+	45	0	83	0
Leontopithecus	827	828	+	45	0	83	0
Leontopithecus	835	836	+	44	0	83	0
Leontopithecus	840	841	-	45	0	77	1.3
Leontopithecus	841	842	-	45	0	76	0
Leontopithecus	845	846	+	43	0	81	0
Leontopithecus	846	847	+	42	0	79	0
Leontopithecus	849	850	-	45	0	76	0
Leontopithecus	850	851	-	46	0	76	0
Leontopithecus	851	852	+	43	0	81	1.2
Leontopithecus	858	859	-	46	0	76	1.3
Leontopithecus	862	863	-	49	0	76	0
Leontopithecus	864	865	-	47	0	73	0
Leontopithecus	865	866	+	41	0	83	0
Leontopithecus	866	867	+	42	0	83	0
Leontopithecus	867	868	+	38	0	80	0
Leontopithecus	870	871	+	41	0	83	0
Leontopithecus	872	873	+	41	0	82	0
Leontopithecus	878	879	+	42	0	82	0
Leontopithecus	880	881	+	38	0	81	0
Leontopithecus	882	883	-	44	0	76	0
Leontopithecus	885	886	-	46	0	80	0
Leontopithecus	886	887	-	46	0	80	0
Leontopithecus	891	892	-	48	0	79	0
Leontopithecus	894	895	-	48	0	77	0
Leontopithecus	897	898	-	48	0	78	0
Leontopithecus	901	902	+	40	0	80	0
Leontopithecus	906	907	-	45	0	77	0
Leontopithecus	907	908	+	43	0	77	0
Leontopithecus	916	917	+	39	0	77	0
Leontopithecus	919	920	+	42	0	81	0
Leontopithecus	921	922	-	48	0	77	0
Leontopithecus	922	923	+	43	0	82	0
Leontopithecus	925	926	+	42	0	84	0
Leontopithecus	926	927	+	41	0	80	0
Leontopithecus	932	933	+	39	0	81	0
Leontopithecus	936	937	-	48	0	77	0
Leontopithecus	937	938	+	36	0	83	0
Leontopithecus	942	943	+	37	0	82	0
Leontopithecus	943	944	+	37	0	82	0
Leontopithecus	944	945	+	37	2.7	80	0
Leontopithecus	946	947	+	38	0	79	0
Leontopithecus	948	949	-	35	2.9	58	3.4
Leontopithecus	949	950	-	48	0	76	0
Leontopithecus	951	952	-	48	0	73	0
Leontopithecus	957	958	-	47	0	75	0
Leontopithecus	964	965	-	50	0	77	0
Leontopithecus	965	966	+	39	0	82	0
Leontopithecus	967	968	-	50	0	76	0
Leontopithecus	972	973	-	52	0	74	0
Leontopithecus	973	974	+	38	0	83	0
Leontopithecus	974	975	+	38	0	82	0
Leontopithecus	976	977	+	36	0	78	0
Leontopithecus	978	979	+	36	0	77	0
Leontopithecus	980	981	-	45	0	73	0
Leontopithecus	981	982	+	35	0	78	0
Leontopithecus	985	986	-	47	0	66	0
Leontopithecus	988	989	-	53	0	76	0
Leontopithecus	995	996	+	37	0	79	0
Leontopithecus	1000	1001	-	51	0	77	0
Leontopithecus	1003	1004	+	36	0	80	0
Leontopithecus	1005	1006	+	36	0	80	0
Leontopithecus	1006	1007	+	35	0	80	0
Leontopithecus	1009	1010	+	34	5.9	74	1.4
Leontopithecus	1018	1019	-	53	0	77	0
Leontopithecus	1020	1021	-	50	2	75	0
Leontopithecus	1021	1022	+	36	0	80	0
Leontopithecus	1022	1023	+	36	0	80	0
Leontopithecus	1023	1024	+	34	0	78	0
Leontopithecus	1025	1026	-	51	0	74	0
Leontopithecus	1026	1027	-	55	0	76	0
Leontopithecus	1027	1028	-	54	0	75	0
Leontopithecus	1028	1029	+	35	0	80	0
Leontopithecus	1038	1039	+	34	0	81	0
Leontopithecus	1045	1046	+	32	3.1	81	0
Leontopithecus	1049	1050	-	47	0	70	0
Leontopithecus	1050	1051	-	52	0	75	0
Leontopithecus	1051	1052	-	53	0	74	0
Leontopithecus	1053	1054	-	53	0	73	0
Leontopithecus	1054	1055	-	53	0	75	0
Leontopithecus	1056	1057	+	32	0	81	0
Leontopithecus	1060	1061	+	28	0	83	0
Leontopithecus	1062	1063	-	53	0	73	0
Leontopithecus	1063	1064	-	54	0	73	0
Leontopithecus	1068	1069	-	53	0	74	0
Leontopithecus	1070	1071	-	55	0	73	0
Leontopithecus	1074	1075	-	56	0	73	0
Leontopithecus	1075	1076	+	29	0	82	0
Leontopithecus	1079	1080	+	30	0	83	0
Leontopithecus	1081	1082	+	30	0	82	0
Leontopithecus	1084	1085	+	30	0	83	0
Leontopithecus	1089	1090	-	56	0	73	0
Leontopithecus	1095	1096	-	51	0	72	0
Leontopithecus	1101	1102	+	30	0	85	0
Leontopithecus	1104	1105	-	53	0	72	0
Leontopithecus	1108	1109	+	29	0	84	0
Leontopithecus	1112	1113	+	28	0	84	0
Leontopithecus	1116	1117	-	54	0	73	0
Leontopithecus	1119	1120	-	56	0	73	0
Leontopithecus	1122	1123	-	55	0	73	0
Leontopithecus	1123	1124	+	28	0	83	0
Leontopithecus	1124	1125	+	28	0	84	0
Leontopithecus	1125	1126	+	28	0	79	0
Leontopithecus	1127	1128	+	30	0	83	0
Leontopithecus	1131	1132	+	30	0	84	0
Leontopithecus	1133	1134	+	28	0	83	0
Leontopithecus	1137	1138	-	56	0	75	0
Leontopithecus	1139	1140	-	57	0	75	0
Leontopithecus	1144	1145	+	27	0	83	0
Leontopithecus	1149	1150	-	57	0	70	0
Leontopithecus	1150	1151	-	60	0	72	0
Leontopithecus	1152	1153	-	51	0	68	0
Leontopithecus	1153	1154	+	29	0	84	0
Leontopithecus	1155	1156	-	60	0	71	0
Leontopithecus	1161	1162	-	59	0	72	0
Leontopithecus	1162	1163	+	30	0	84	0
Leontopithecus	1163	1164	+	29	0	84	0
Leontopithecus	1170	1171	-	58	0	69	0
Leontopithecus	1171	1172	-	61	0	72	0
Leontopithecus	1172	1173	-	61	0	71	0
Leontopithecus	1173	1174	-	61	0	71	0
Leontopithecus	1174	1175	-	61	0	71	0
Leontopithecus	1182	1183	+	29	0	86	0
Leontopithecus	1184	1185	+	29	0	82	0
Leontopithecus	1186	1187	-	60	0	71	0
Leontopithecus	1190	1191	+	30	0	85	0
Leontopithecus	1191	1192	+	30	0	84	0
Leontopithecus	1194	1195	+	29	3.4	80	0
Leontopithecus	1196	1197	+	29	0	84	0
Leontopithecus	1201	1202	+	30	0	84	1.2
Leontopithecus	1203	1204	-	60	0	73	0
Leontopithecus	1204	1205	-	60	0	72	0
Leontopithecus	1205	1206	+	31	0	85	0
Leontopithecus	1210	1211	+	30	0	84	0
Leontopithecus	1212	1213	+	30	0	84	0
Leontopithecus	1215	1216	-	61	0	73	0
Leontopithecus	1217	1218	+	28	0	81	1.2
Leontopithecus	1218	1219	+	26	0	81	0
Leontopithecus	1222	1223	+	29	0	84	0
Leontopithecus	1227	1228	-	61	0	74	0
Leontopithecus	1228	1229	+	30	0	84	0
Leontopithecus	1229	1230	+	30	0	84	0
Leontopithecus	1235	1236	+	30	0	83	0
Leontopithecus	1236	1237	+	28	0	82	0
Leontopithecus	1238	1239	+	30	0	83	0
Leontopithecus	1241	1242	+	30	0	82	0
Leontopithecus	1243	1244	+	30	0	82	0
Leontopithecus	1244	1245	+	30	0	83	0
Leontopithecus	1254	1255	-	62	0	75	0
Leontopithecus	1258	1259	-	39	15.4	42	2.4
Leontopithecus	1270	1271	+	31	0	80	0
Leontopithecus	1274	1275	+	31	0	80	0
Leontopithecus	1277	1278	+	31	0	80	0
Leontopithecus	1278	1279	+	31	0	80	0
Leontopithecus	1279	1280	+	30	0	80	0
Leontopithecus	1281	1282	+	30	0	80	0
Leontopithecus	1284	1285	+	31	0	78	0
Leontopithecus	1286	1287	+	31	0	79	0
Leontopithecus	1289	1290	+	31	0	80	0
Leontopithecus	1290	1291	+	31	0	79	0
Leontopithecus	1293	1294	-	60	1.7	78	0
Leontopithecus	1294	1295	-	61	0	80	0
Leontopithecus	1295	1296	+	30	0	78	0
Leontopithecus	1300	1301	+	31	0	80	0
Leontopithecus	1303	1304	-	56	0	77	1.3
Leontopithecus	1308	1309	+	30	0	79	0
Leontopithecus	1309	1310	+	30	0	79	0
Leontopithecus	1319	1320	+	30	0	78	0
Leontopithecus	1321	1322	+	30	0	78	0
Leontopithecus	1323	1324	-	65	0	80	0
Leontopithecus	1325	1326	+	30	0	79	0
Leontopithecus	1329	1330	+	29	0	80	0
Leontopithecus	1330	1331	+	27	0	71	0
Leontopithecus	1332	1333	-	64	0	79	0
Leontopithecus	1336	1337	+	25	0	77	0
Leontopithecus	1342	1343	+	30	0	78	0
Leontopithecus	1345	1346	+	30	0	78	0
Leontopithecus	1348	1349	-	63	0	80	0
Leontopithecus	1358	1359	+	33	0	78	0
Leontopithecus	1360	1361	+	33	0	78	0
Leontopithecus	1363	1364	+	33	0	78	0
Leontopithecus	1369	1370	-	64	0	77	0
Leontopithecus	1372	1373	+	33	0	78	0
Leontopithecus	1381	1382	+	32	0	79	0
Leontopithecus	1383	1384	+	29	0	79	0
Leontopithecus	1387	1388	+	31	0	79	0
Leontopithecus	1389	1390	-	60	0	76	0
Leontopithecus	1390	1391	+	31	0	79	0
Leontopithecus	1392	1393	-	65	0	76	0
Leontopithecus	1395	1396	-	65	0	76	0
Leontopithecus	1397	1398	+	31	0	79	0
Leontopithecus	1398	1399	+	32	0	78	0
Leontopithecus	1400	1401	-	65	0	76	0
Leontopithecus	1403	1404	-	66	0	76	0
Leontopithecus	1404	1405	-	66	0	76	0
Leontopithecus	1417	1418	-	61	0	76	0
Leontopithecus	1419	1420	-	61	0	75	0
Leontopithecus	1422	1423	-	60	0	75	0
Leontopithecus	1423	1424	+	30	0	80	0
Leontopithecus	1427	1428	+	32	0	79	0
Leontopithecus	1429	1430	+	31	0	80	0
Leontopithecus	1432	1433	+	30	0	80	0
Leontopithecus	1443	1444	-	60	0	73	0
Leontopithecus	1445	1446	+	29	0	79	0
Leontopithecus	1449	1450	-	57	0	71	0
Leontopithecus	1450	1451	+	28	0	82	1.2
Leontopithecus	1451	1452	+	27	0	80	0
Leontopithecus	1455	1456	-	59	0	74	0
Leontopithecus	1457	1458	-	57	0	72	0
Leontopithecus	1458	1459	+	29	0	81	0
Leontopithecus	1461	1462	+	27	0	81	0
Leontopithecus	1465	1466	+	27	0	82	0
Leontopithecus	1466	1467	+	23	0	79	0
Leontopithecus	1468	1469	+	26	0	81	0
Leontopithecus	1469	1470	+	26	0	82	1.2
Leontopithecus	1473	1474	+	27	0	80	0
Leontopithecus	1476	1477	-	57	0	75	0
Leontopithecus	1480	1481	-	56	0	74	0
Leontopithecus	1489	1490	-	57	0	75	0
Leontopithecus	1490	1491	+	26	0	77	0
Leontopithecus	1492	1493	-	58	0	75	1.3
Leontopithecus	1493	1494	+	29	0	81	0
Leontopithecus	1494	1495	+	29	0	81	0
Leontopithecus	1495	1496	+	28	0	82	0
Leontopithecus	1497	1498	+	29	0	82	0
Leontopithecus	1498	1499	+	26	0	81	0
Leontopithecus	1500	1501	+	27	0	79	0
Leontopithecus	1501	1502	+	28	0	77	0
Leontopithecus	1505	1506	+	27	0	80	0
Leontopithecus	1506	1507	+	27	0	80	0
Leontopithecus	1508	1509	+	25	0	80	0
Leontopithecus	1510	1511	+	27	0	80	0
Leontopithecus	1518	1519	-	58	0	75	0
Leontopithecus	1520	1521	-	58	0	75	0
Leontopithecus	1521	1522	-	59	0	76	0
Leontopithecus	1522	1523	+	30	0	81	0
Leontopithecus	1525	1526	+	30	0	79	0
Leontopithecus	1537	1538	+	31	0	81	0
Leontopithecus	1538	1539	+	31	0	78	0
Leontopithecus	1541	1542	-	56	0	77	0
Leontopithecus	1550	1551	-	54	0	77	0
Leontopithecus	1551	1552	-	53	0	77	0
Leontopithecus	1554	1555	-	54	0	76	0
Leontopithecus	1555	1556	-	54	0	77	0
Leontopithecus	1560	1561	-	53	0	77	0
Leontopithecus	1563	1564	+	29	0	79	0
Leontopithecus	1564	1565	+	30	0	79	0
Leontopithecus	1565	1566	+	30	0	77	0
Leontopithecus	1566	1567	+	29	0	78	0
Leontopithecus	1567	1568	+	28	3.6	76	0
Leontopithecus	1575	1576	-	51	0	78	0
Leontopithecus	1576	1577	-	53	0	78	0
Leontopithecus	1580	1581	+	28	0	77	0
Leontopithecus	1583	1584	-	52	0	76	0
Leontopithecus	1584	1585	+	28	0	77	0
Leontopithecus	1585	1586	+	28	0	77	0
Leontopithecus	1589	1590	+	29	0	78	0
Leontopithecus	1590	1591	+	29	0	78	0
Leontopithecus	1591	1592	+	29	0	77	0
Leontopithecus	1597	1598	+	29	0	79	0
Leontopithecus	1598	1599	+	29	0	79	0
Leontopithecus	1599	1600	+	29	0	77	0
Leontopithecus	1603	1604	-	52	0	77	0
Leontopithecus	1605	1606	+	28	0	79	0
Leontopithecus	1611	1612	+	27	0	80	0
Leontopithecus	1617	1618	-	52	0	80	0
Leontopithecus	1624	1625	-	52	0	81	0
Leontopithecus	1636	1637	+	27	0	82	0
Leontopithecus	1641	1642	+	28	0	85	0
Leontopithecus	1645	1646	-	50	0	79	0
Leontopithecus	1647	1648	+	28	0	85	0
Leontopithecus	1651	1652	-	50	0	79	0
Leontopithecus	1662	1663	-	50	0	76	0
Leontopithecus	1664	1665	+	28	0	83	0
Leontopithecus	1672	1673	+	26	0	80	0
Leontopithecus	1680	1681	+	25	0	81	0
Leontopithecus	1687	1688	-	48	0	78	0
Leontopithecus	1688	1689	+	25	0	82	0
Leontopithecus	1691	1692	+	24	0	83	0
Leontopithecus	1693	1694	+	24	0	83	0
Leontopithecus	1694	1695	+	23	0	82	0
Leontopithecus	1696	1697	-	46	0	80	0
Leontopithecus	1697	1698	+	24	0	83	0
Leontopithecus	1699	1700	+	24	0	83	0
Leontopithecus	1702	1703	+	25	0	83	0
Leontopithecus	1705	1706	-	44	0	81	0
Leontopithecus	1706	1707	-	44	0	80	0
Leontopithecus	1711	1712	+	27	0	83	0
Leontopithecus	1717	1718	-	44	2.3	80	0
Leontopithecus	1718	1719	+	27	0	85	0
Leontopithecus	1719	1720	+	28	0	85	0
Leontopithecus	1721	1722	+	27	0	83	0
Leontopithecus	1724	1725	+	29	0	85	0
Leontopithecus	1726	1727	+	28	0	85	0
Leontopithecus	1727	1728	+	29	0	86	0
Leontopithecus	1731	1732	+	30	0	86	0
Leontopithecus	1735	1736	-	46	0	81	0
Leontopithecus	1738	1739	-	45	0	81	0
Leontopithecus	1741	1742	+	32	0	85	0
Leontopithecus	1747	1748	-	45	0	80	0
Leontopithecus	1748	1749	+	32	0	86	0
Leontopithecus	1752	1753	+	32	0	86	0
Leontopithecus	1753	1754	+	32	0	85	0
Leontopithecus	1758	1759	+	33	0	85	0
Leontopithecus	1759	1760	+	34	0	83	0
Leontopithecus	1762	1763	-	48	0	82	0
Leontopithecus	1763	1764	+	33	0	84	0
Leontopithecus	1765	1766	+	33	0	84	0
Leontopithecus	1767	1768	+	34	0	83	0
Leontopithecus	1779	1780	+	35	0	86	0
Leontopithecus	1780	1781	+	35	0	87	0
Leontopithecus	1782	1783	-	47	0	80	0
Leontopithecus	1787	1788	-	47	0	82	0
Leontopithecus	1790	1791	+	35	0	85	0
Leontopithecus	1791	1792	+	34	0	85	0
Leontopithecus	1795	1796	-	49	0	83	0
Leontopithecus	1797	1798	+	35	0	85	0
Leontopithecus	1811	1812	+	34	0	85	0
Leontopithecus	1812	1813	+	35	0	84	0
Leontopithecus	1813	1814	+	34	0	81	0
Leontopithecus	1819	1820	+	34	0	84	0
Leontopithecus	1823	1824	+	35	0	84	0
Leontopithecus	1824	1825	+	35	0	85	1.2
Leontopithecus	1826	1827	+	35	0	83	0
Leontopithecus	1831	1832	+	35	0	85	0
Leontopithecus	1833	1834	+	35	0	85	0
Leontopithecus	1835	1836	+	34	0	84	0
Leontopithecus	1837	1838	+	36	0	85	0
Leontopithecus	1841	1842	+	36	0	87	0
Leontopithecus	1844	1845	-	50	2	80	0
Leontopithecus	1845	1846	+	37	0	88	0
Leontopithecus	1847	1848	+	36	0	88	0
Leontopithecus	1848	1849	+	37	0	88	0
Leontopithecus	1855	1856	-	52	0	80	0
Leontopithecus	1856	1857	+	33	0	86	0
Leontopithecus	1858	1859	+	37	0	87	0
Leontopithecus	1861	1862	-	52	0	80	0
Leontopithecus	1863	1864	-	56	0	81	0
Leontopithecus	1875	1876	+	37	0	86	0
Leontopithecus	1877	1878	-	55	0	82	0
Leontopithecus	1880	1881	+	39	0	85	0
Leontopithecus	1885	1886	+	42	0	85	0
Leontopithecus	1887	1888	+	41	0	85	0
Leontopithecus	1888	1889	+	42	0	85	0
Leontopithecus	1889	1890	+	41	0	84	0
Leontopithecus	1891	1892	-	50	0	78	1.3
Leontopithecus	1892	1893	+	40	0	81	0
Leontopithecus	1894	1895	+	40	0	82	0
Leontopithecus	1896	1897	-	53	0	81	0
Leontopithecus	1900	1901	+	43	0	85	0
Leontopithecus	1907	1908	+	41	0	80	0
Leontopithecus	1912	1913	-	53	0	80	0
Leontopithecus	1913	1914	+	41	0	83	0
Leontopithecus	1914	1915	+	42	0	84	0
Leontopithecus	1915	1916	+	40	0	83	0
Leontopithecus	1917	1918	+	42	0	84	0
Leontopithecus	1918	1919	+	42	0	84	0
Leontopithecus	1919	1920	+	41	0	83	0
Leontopithecus	1922	1923	+	42	0	84	0
Leontopithecus	1924	1925	+	40	0	80	0
Leontopithecus	1926	1927	-	50	0	80	0
Leontopithecus	1933	1934	+	43	0	83	0
Leontopithecus	1941	1942	-	51	0	81	0
Leontopithecus	1943	1944	+	44	0	84	0
Leontopithecus	1945	1946	-	53	1.9	80	0
Leontopithecus	1960	1961	+	45	0	84	0
Leontopithecus	1961	1962	+	45	0	82	0
Leontopithecus	1970	1971	+	44	0	83	0
Leontopithecus	1971	1972	+	43	0	83	0
Leontopithecus	1972	1973	+	44	0	83	0
Leontopithecus	1978	1979	-	56	1.8	79	0
Leontopithecus	1979	1980	+	44	0	84	0
Leontopithecus	1984	1985	-	56	0	80	0
Leontopithecus	1985	1986	-	55	0	80	0
Leontopithecus	1987	1988	+	45	0	86	0
Leontopithecus	1989	1990	+	44	0	86	0
Leontopithecus	1990	1991	+	45	0	84	0
Leontopithecus	1994	1995	-	55	0	81	0
Leontopithecus	1998	1999	+	44	2.3	85	0
Leontopithecus	2000	2001	-	54	0	82	0
Leontopithecus	2003	2004	+	43	0	84	0
Leontopithecus	2004	2005	+	45	0	83	0
Leontopithecus	2008	2009	-	56	0	81	0
Leontopithecus	2015	2016	+	43	0	82	0
Leontopithecus	2019	2020	+	43	0	84	0
Leontopithecus	2023	2024	-	52	0	81	0
Leontopithecus	2026	2027	-	52	0	82	0
Leontopithecus	2028	2029	+	44	0	81	0
Leontopithecus	2032	2033	-	55	0	84	0
Leontopithecus	2038	2039	-	55	0	82	0
Leontopithecus	2040	2041	+	43	0	79	0
Leontopithecus	2042	2043	+	43	0	81	0
Leontopithecus	2046	2047	+	41	2.4	81	0
Leontopithecus	2052	2053	-	51	0	83	0
Leontopithecus	2053	2054	+	43	0	80	0
Leontopithecus	2054	2055	+	43	0	79	0
Leontopithecus	2057	2058	+	43	0	78	0
Leontopithecus	2064	2065	+	45	0	79	0
Leontopithecus	2065	2066	+	45	0	78	0
Leontopithecus	2068	2069	-	49	0	82	0
Leontopithecus	2070	2071	-	49	0	83	0
Leontopithecus	2071	2072	+	45	0	79	0
Leontopithecus	2072	2073	+	44	0	79	0
Leontopithecus	2074	2075	-	45	0	80	0
Leontopithecus	2075	2076	-	49	0	83	0
Leontopithecus	2076	2077	-	49	0	83	0
Leontopithecus	2077	2078	-	50	0	83	0
Leontopithecus	2086	2087	+	44	0	81	0
Leontopithecus	2088	2089	+	45	0	81	0
Leontopithecus	2089	2090	+	44	0	80	0
Leontopithecus	2095	2096	-	54	0	82	0
Leontopithecus	2098	2099	-	53	0	82	0
Leontopithecus	2103	2104	+	45	0	82	0
Leontopithecus	2108	2109	+	45	0	79	0
Leontopithecus	2111	2112	+	46	0	81	0
Leontopithecus	2116	2117	+	46	0	82	0
Leontopithecus	2117	2118	+	46	0	83	0
Leontopithecus	2122	2123	-	49	0	84	0
Leontopithecus	2125	2126	-	48	0	78	0
Leontopithecus	2128	2129	-	51	0	84	0
Leontopithecus	2136	2137	+	41	0	79	0
Leontopithecus	2145	2146	+	44	0	82	0
Leontopithecus	2147	2148	+	41	0	82	0
Leontopithecus	2150	2151	+	41	0	82	0
Leontopithecus	2152	2153	+	41	0	82	0
Leontopithecus	2155	2156	-	46	0	85	0
Leontopithecus	2160	2161	+	39	0	82	0
Leontopithecus	2164	2165	+	40	0	82	0
Leontopithecus	2166	2167	+	39	0	81	0
Leontopithecus	2168	2169	+	38	0	82	0
Leontopithecus	2171	2172	-	50	0	84	0
Leontopithecus	2173	2174	-	48	0	82	0
Leontopithecus	2174	2175	+	40	2.5	83	0
Leontopithecus	2179	2180	+	40	0	83	0
Leontopithecus	2180	2181	+	40	0	84	0
Leontopithecus	2183	2184	+	42	0	85	0
Leontopithecus	2185	2186	+	41	0	81	0
Leontopithecus	2188	2189	-	49	0	84	0
Leontopithecus	2189	2190	-	48	0	83	0
Leontopithecus	2198	2199	+	39	0	79	0
Leontopithecus	2200	2201	-	49	0	85	0
Leontopithecus	2203	2204	-	43	0	83	0
Leontopithecus	2204	2205	+	38	0	77	0
Leontopithecus	2209	2210	+	40	0	80	0
Leontopithecus	2210	2211	+	39	0	77	0
Leontopithecus	2212	2213	-	41	0	81	0
Leontopithecus	2213	2214	-	44	0	81	0
Leontopithecus	2223	2224	+	40	0	78	0
Leontopithecus	2224	2225	+	39	0	78	0
Leontopithecus	2227	2228	-	39	0	84	0
Leontopithecus	2228	2229	+	40	0	76	0
Leontopithecus	2229	2230	+	40	0	75	0
Leontopithecus	2233	2234	+	39	0	78	0
Leontopithecus	2236	2237	-	38	0	84	0
Leontopithecus	2237	2238	+	39	0	77	0
Leontopithecus	2238	2239	+	39	0	77	0
Leontopithecus	2240	2241	+	38	0	80	0
Leontopithecus	2248	2249	+	38	0	80	0
Leontopithecus	2249	2250	+	35	0	76	1.3
Leontopithecus	2251	2252	-	47	0	85	0
Leontopithecus	2252	2253	-	47	0	86	0
Leontopithecus	2253	2254	+	37	0	82	0
Leontopithecus	2254	2255	+	38	0	82	0
Leontopithecus	2263	2264	-	44	0	91	0
Leontopithecus	2264	2265	-	47	0	92	0
Leontopithecus	2266	2267	+	40	0	82	0
Leontopithecus	2270	2271	-	46	2.2	91	0
Leontopithecus	2271	2272	+	41	0	82	0
Leontopithecus	2275	2276	-	45	0	91	0
Leontopithecus	2282	2283	-	42	2.4	80	2.5
Leontopithecus	2285	2286	-	44	0	90	0
Leontopithecus	2286	2287	-	44	0	90	0
Leontopithecus	2288	2289	+	44	0	85	0
Leontopithecus	2289	2290	+	43	0	84	0
Leontopithecus	2293	2294	+	43	2.3	84	0
Leontopithecus	2295	2296	+	41	2.4	80	0
Leontopithecus	2297	2298	-	43	0	90	0
Leontopithecus	2298	2299	+	43	0	83	0
Leontopithecus	2305	2306	+	44	0	85	0
Leontopithecus	2306	2307	+	43	0	84	0
Leontopithecus	2311	2312	-	43	0	91	0
Leontopithecus	2314	2315	+	45	0	85	0
Leontopithecus	2317	2318	-	42	0	91	0
Leontopithecus	2322	2323	+	44	0	85	0
Leontopithecus	2331	2332	+	44	0	85	0
Leontopithecus	2332	2333	+	43	0	83	0
Leontopithecus	2335	2336	-	46	0	92	0
Leontopithecus	2344	2345	-	44	0	88	0
Leontopithecus	2348	2349	-	45	0	92	0
Leontopithecus	2350	2351	-	44	0	93	0
Leontopithecus	2351	2352	+	47	0	86	1.2
Leontopithecus	2354	2355	+	47	0	86	0
Leontopithecus	2358	2359	+	46	0	85	0
Leontopithecus	2368	2369	-	47	0	96	0
Leontopithecus	2372	2373	+	47	0	86	0
Leontopithecus	2374	2375	+	43	0	83	0
Leontopithecus	2376	2377	-	46	0	94	0
Leontopithecus	2381	2382	-	46	0	94	0
Leontopithecus	2382	2383	+	46	0	89	0
Leontopithecus	2386	2387	+	44	0	89	0
Leontopithecus	2390	2391	-	46	0	95	0
Leontopithecus	2391	2392	+	41	0	86	0
Leontopithecus	2397	2398	+	45	0	89	0
Leontopithecus	2398	2399	+	45	0	89	0
Leontopithecus	2405	2406	-	45	2.2	98	0
Leontopithecus	2411	2412	-	44	0	97	0
Leontopithecus	2415	2416	-	44	0	98	0
Leontopithecus	2417	2418	-	44	0	98	0
Leontopithecus	2419	2420	-	46	0	98	0
Leontopithecus	2422	2423	+	48	0	85	0
Leontopithecus	2426	2427	+	48	0	90	0
Leontopithecus	2428	2429	+	47	0	90	0
Leontopithecus	2430	2431	+	48	0	92	0
Leontopithecus	2435	2436	-	50	0	94	0
Leontopithecus	2437	2438	-	51	0	97	0
Leontopithecus	2441	2442	-	49	0	95	0
Leontopithecus	2442	2443	+	50	0	92	0
Leontopithecus	2443	2444	+	49	0	92	0
Leontopithecus	2445	2446	+	50	0	92	0
Leontopithecus	2448	2449	+	50	0	92	0
Leontopithecus	2458	2459	+	50	0	90	0
Leontopithecus	2460	2461	+	48	2.1	88	0
Leontopithecus	2464	2465	-	49	2	98	0
Leontopithecus	2466	2467	+	50	0	89	0
Leontopithecus	2467	2468	+	50	0	89	0
Leontopithecus	2472	2473	-	49	0	101	0
Leontopithecus	2482	2483	+	51	0	89	0
Leontopithecus	2490	2491	-	49	0	99	1
Leontopithecus	2494	2495	+	51	0	88	0
Leontopithecus	2495	2496	+	51	0	88	0
Leontopithecus	2511	2512	+	50	0	86	0
Leontopithecus	2516	2517	-	46	0	101	0
Leontopithecus	2523	2524	+	48	0	85	0
Leontopithecus	2525	2526	-	44	0	98	0
Leontopithecus	2528	2529	+	49	0	86	0
Leontopithecus	2533	2534	+	49	0	85	0
Leontopithecus	2537	2538	+	49	0	84	0
Leontopithecus	2538	2539	+	47	0	81	0
Leontopithecus	2546	2547	+	47	0	84	0
Leontopithecus	2547	2548	+	47	0	84	0
Leontopithecus	2548	2549	+	46	0	82	0
Leontopithecus	2550	2551	+	46	0	81	0
Leontopithecus	2553	2554	+	46	0	83	0
Leontopithecus	2554	2555	+	47	0	83	0
Leontopithecus	2562	2563	-	52	0	101	0
Leontopithecus	2565	2566	-	55	0	101	0
Leontopithecus	2569	2570	+	48	0	82	0
Leontopithecus	2571	2572	+	48	0	83	1.2
Leontopithecus	2577	2578	+	48	0	82	0
Leontopithecus	2584	2585	+	45	0	82	0
Leontopithecus	2587	2588	+	44	2.3	82	0
Leontopithecus	2590	2591	-	54	0	97	0
Leontopithecus	2592	2593	-	54	0	97	0
Leontopithecus	2595	2596	+	43	0	82	0
Leontopithecus	2602	2603	-	54	0	96	0
Leontopithecus	2605	2606	+	45	0	81	0
Leontopithecus	2606	2607	+	44	0	83	0
Leontopithecus	2612	2613	+	45	0	79	0
Leontopithecus	2618	2619	-	51	0	96	0
Leontopithecus	2619	2620	+	45	0	81	0
Leontopithecus	2620	2621	+	45	0	80	0
Leontopithecus	2622	2623	+	45	0	80	0
Leontopithecus	2626	2627	+	44	0	81	0
Leontopithecus	2633	2634	+	45	0	82	0
Leontopithecus	2634	2635	+	46	0	81	0
Leontopithecus	2637	2638	+	43	0	81	0
Leontopithecus	2642	2643	+	40	0	81	0
Leontopithecus	2645	2646	-	46	0	93	0
Leontopithecus	2646	2647	-	50	0	97	0
Leontopithecus	2648	2649	-	46	0	93	0
Leontopithecus	2651	2652	+	41	0	79	0
Leontopithecus	2652	2653	+	41	0	80	0
Leontopithecus	2653	2654	+	38	0	77	0
Leontopithecus	2657	2658	-	49	0	95	0
Leontopithecus	2672	2673	-	47	2.1	94	0
Leontopithecus	2673	2674	+	39	0	74	0
Leontopithecus	2675	2676	+	36	0	79	0
Leontopithecus	2677	2678	+	38	0	79	0
Leontopithecus	2678	2679	+	39	0	79	0
Leontopithecus	2679	2680	+	39	0	78	0
Leontopithecus	2680	2681	+	38	0	74	0
Leontopithecus	2682	2683	+	39	0	77	0
Leontopithecus	2685	2686	+	40	0	78	0
Leontopithecus	2697	2698	+	38	0	78	0
Leontopithecus	2698	2699	+	36	0	77	0
Leontopithecus	2700	2701	+	38	0	78	0
Leontopithecus	2701	2702	+	38	0	78	0
Leontopithecus	2707	2708	+	38	0	77	0
Leontopithecus	2713	2714	+	40	0	78	0
Leontopithecus	2716	2717	+	40	0	76	0
Leontopithecus	2719	2720	+	39	0	79	0
Leontopithecus	2723	2724	+	39	0	79	1.3
Leontopithecus	2725	2726	+	39	0	79	0
Leontopithecus	2727	2728	+	39	0	80	0
Leontopithecus	2730	2731	+	40	0	80	0
Leontopithecus	2735	2736	+	40	0	81	0
Leontopithecus	2738	2739	+	39	0	80	0
Leontopithecus	2742	2743	-	46	0	96	0
Leontopithecus	2743	2744	-	46	0	97	0
Leontopithecus	2744	2745	+	41	0	82	0
Leontopithecus	2750	2751	+	40	0	82	0
Leontopithecus	2753	2754	+	40	0	81	0
Leontopithecus	2757	2758	+	41	0	81	0
Leontopithecus	2759	2760	+	40	0	81	0
Leontopithecus	2765	2766	+	40	0	80	0
Leontopithecus	2778	2779	+	40	0	80	0
Leontopithecus	2779	2780	+	40	0	80	0
Leontopithecus	2780	2781	+	39	0	80	0
Leontopithecus	2782	2783	+	39	0	80	0
Leontopithecus	2784	2785	+	40	0	77	0
Leontopithecus	2785	2786	+	37	0	76	0
Leontopithecus	2787	2788	+	40	0	78	0
Leontopithecus	2792	2793	-	43	0	90	0
Leontopithecus	2793	2794	-	45	0	92	0
Leontopithecus	2794	2795	-	43	0	87	0
Leontopithecus	2799	2800	+	39	0	79	1.3
Leontopithecus	2800	2801	+	37	0	76	0
Leontopithecus	2802	2803	-	45	0	85	0
Leontopithecus	2805	2806	+	40	0	80	0
Leontopithecus	2806	2807	+	40	0	80	0
Leontopithecus	2807	2808	+	38	0	75	0
Leontopithecus	2813	2814	+	41	0	79	1.3
Leontopithecus	2815	2816	+	41	0	80	0
Leontopithecus	2816	2817	+	41	0	79	0
Leontopithecus	2819	2820	-	47	0	91	0
Leontopithecus	2820	2821	+	42	0	80	0
Leontopithecus	2821	2822	+	41	0	80	0
Leontopithecus	2822	2823	+	42	0	80	0
Leontopithecus	2829	2830	+	42	0	78	0
Leontopithecus	2837	2838	-	46	2.2	92	0
Leontopithecus	2838	2839	+	46	0	81	0
Leontopithecus	2839	2840	+	46	0	81	0
Leontopithecus	2840	2841	+	46	0	79	0
Leontopithecus	2848	2849	+	46	0	79	0
Leontopithecus	2852	2853	+	45	0	81	0
Leontopithecus	2856	2857	-	47	0	92	0
Leontopithecus	2858	2859	+	45	0	81	0
Leontopithecus	2862	2863	+	44	0	79	0
Leontopithecus	2864	2865	+	44	0	80	0
Leontopithecus	2865	2866	+	43	0	79	0
Leontopithecus	2870	2871	-	46	0	91	0
Leontopithecus	2871	2872	+	41	0	80	0
Leontopithecus	2877	2878	+	42	0	76	0
Leontopithecus	2879	2880	+	43	0	75	0
Leontopithecus	2880	2881	+	43	0	76	0
Leontopithecus	2883	2884	+	44	0	77	0
Leontopithecus	2884	2885	+	43	0	76	0
Leontopithecus	2886	2887	+	44	0	77	0
Leontopithecus	2887	2888	+	44	0	77	0
Leontopithecus	2888	2889	+	44	0	77	0
Leontopithecus	2891	2892	+	43	0	77	0
Leontopithecus	2893	2894	-	40	0	89	0
Leontopithecus	2895	2896	+	43	0	79	0
Leontopithecus	2903	2904	+	43	0	81	0
Leontopithecus	2906	2907	-	43	0	91	0
Leontopithecus	2907	2908	-	42	0	90	0
Leontopithecus	2908	2909	+	43	0	81	0
Leontopithecus	2912	2913	-	42	0	85	0
Leontopithecus	2913	2914	+	42	0	78	0
Leontopithecus	2918	2919	+	45	0	79	0
Leontopithecus	2919	2920	+	45	0	76	0
Leontopithecus	2921	2922	+	45	0	79	0
Leontopithecus	2925	2926	-	40	0	90	0
Leontopithecus	2927	2928	-	40	0	87	0
Leontopithecus	2928	2929	+	45	0	79	0
Leontopithecus	2930	2931	-	40	0	91	0
Leontopithecus	2931	2932	+	44	0	81	0
Leontopithecus	2934	2935	+	45	2.2	79	0
Leontopithecus	2936	2937	-	39	0	88	0
Leontopithecus	2939	2940	+	45	0	83	0
Leontopithecus	2945	2946	-	41	0	88	0
Leontopithecus	2946	2947	-	40	0	91	1.1
Leontopithecus	2947	2948	+	46	0	85	0
Leontopithecus	2948	2949	+	46	0	84	0
Leontopithecus	2950	2951	+	45	0	86	0
Leontopithecus	2961	2962	+	45	0	88	0
Leontopithecus	2967	2968	+	44	0	89	0
Leontopithecus	2970	2971	+	46	0	89	0
Leontopithecus	2971	2972	+	46	0	88	0
Leontopithecus	2972	2973	+	45	0	86	0
Leontopithecus	2976	2977	+	45	0	85	0
Leontopithecus	2978	2979	+	47	0	92	0
Leontopithecus	2987	2988	+	48	0	91	0
Leontopithecus	2988	2989	+	44	0	91	0
Leontopithecus	2990	2991	+	48	0	89	0
Leontopithecus	2993	2994	-	43	0	90	0
Leontopithecus	2994	2995	-	45	0	90	0
Leontopithecus	2997	2998	+	44	0	89	0
Leontopithecus	2999	3000	+	44	0	89	0
Leontopithecus	3000	3001	+	48	0	90	0
Leontopithecus	3005	3006	+	48	0	91	0
Leontopithecus	3006	3007	+	46	0	90	0
Leontopithecus	3008	3009	+	46	0	91	0
Leontopithecus	3013	3014	+	48	0	92	0
Leontopithecus	3014	3015	+	48	0	92	0
Leontopithecus	3015	3016	+	47	0	91	0
Leontopithecus	3032	3033	-	41	0	89	0
Leontopithecus	3036	3037	+	48	0	92	0
Leontopithecus	3042	3043	-	43	0	89	0
Leontopithecus	3044	3045	+	49	0	91	0
Leontopithecus	3049	3050	+	49	0	91	0
Leontopithecus	3053	3054	+	50	0	93	0
Leontopithecus	3056	3057	+	51	0	90	1.1
Leontopithecus	3057	3058	+	51	0	92	0
Leontopithecus	3059	3060	-	41	2.4	85	1.2
Leontopithecus	3062	3063	-	43	0	85	0
Leontopithecus	3063	3064	+	49	0	90	0
Leontopithecus	3064	3065	+	48	0	90	0
Leontopithecus	3068	3069	-	42	0	86	0
Leontopithecus	3069	3070	+	48	0	90	0
Leontopithecus	3081	3082	+	49	0	88	0
Leontopithecus	3083	3084	-	35	0	78	0
Leontopithecus	3084	3085	+	49	0	89	0
Leontopithecus	3085	3086	+	49	0	88	0
Leontopithecus	3093	3094	+	48	0	86	0
Leontopithecus	3095	3096	-	41	0	83	0
Leontopithecus	3096	3097	+	49	0	89	0
Leontopithecus	3098	3099	-	43	0	84	0
Leontopithecus	3099	3100	-	43	0	84	0
Leontopithecus	3101	3102	+	50	0	87	0
Leontopithecus	3103	3104	+	50	0	87	0
Leontopithecus	3104	3105	+	50	0	87	0
Leontopithecus	3112	3113	-	40	2.5	77	0
Leontopithecus	3113	3114	+	50	0	85	0
Leontopithecus	3119	3120	+	50	0	85	0
Leontopithecus	3122	3123	-	41	0	83	0
Leontopithecus	3123	3124	-	44	0	84	0
Leontopithecus	3124	3125	-	45	0	83	0
Leontopithecus	3125	3126	-	45	0	84	0
Leontopithecus	3129	3130	+	49	0	90	0
Leontopithecus	3132	3133	+	51	0	88	0
Leontopithecus	3138	3139	+	52	0	89	0
Leontopithecus	3140	3141	+	53	0	89	0
Leontopithecus	3143	3144	+	53	0	89	0
Leontopithecus	3147	3148	+	54	0	86	0
Leontopithecus	3154	3155	+	51	0	89	0
Leontopithecus	3155	3156	+	51	0	88	0
Leontopithecus	3157	3158	+	55	0	90	0
Leontopithecus	3159	3160	+	55	0	89	0
Leontopithecus	3160	3161	+	55	0	90	0
Leontopithecus	3162	3163	+	54	0	90	0
Leontopithecus	3165	3166	+	57	0	90	0
Leontopithecus	3166	3167	+	57	0	89	0
Leontopithecus	3168	3169	+	57	0	89	0
Leontopithecus	3172	3173	+	58	0	86	0
Leontopithecus	3174	3175	+	55	0	86	0
Leontopithecus	3178	3179	+	57	0	88	1.1
Leontopithecus	3201	3202	+	57	0	86	0
Leontopithecus	3202	3203	+	58	0	86	0
Leontopithecus	3203	3204	+	55	0	84	0
Leontopithecus	3206	3207	-	37	0	82	0
Leontopithecus	3208	3209	-	38	0	79	0
Leontopithecus	3211	3212	-	38	0	81	0
Leontopithecus	3212	3213	-	39	0	82	0
Leontopithecus	3213	3214	-	39	0	77	0
Leontopithecus	3215	3216	-	37	0	77	0
Leontopithecus	3218	3219	-	38	0	79	0
Leontopithecus	3219	3220	+	54	0	85	0
Leontopithecus	3220	3221	+	52	0	83	0
Leontopithecus	3227	3228	+	54	0	85	0
Leontopithecus	3230	3231	-	37	0	80	0
Leontopithecus	3231	3232	+	54	0	83	0
Leontopithecus	3232	3233	+	53	0	79	0
Leontopithecus	3236	3237	-	39	0	76	0
Leontopithecus	3243	3244	+	53	0	83	0
Leontopithecus	3244	3245	+	53	0	83	0
Leontopithecus	3245	3246	+	51	0	81	0
Leontopithecus	3247	3248	+	52	0	82	0
Leontopithecus	3251	3252	-	38	0	80	0
Leontopithecus	3255	3256	-	36	0	80	0
Leontopithecus	3256	3257	+	54	1.9	83	0
Leontopithecus	3257	3258	+	54	1.9	83	0
Leontopithecus	3259	3260	-	35	2.9	78	1.3
Leontopithecus	3262	3263	+	52	0	84	0
Leontopithecus	3266	3267	+	53	0	83	0
Leontopithecus	3269	3270	-	36	0	82	0
Leontopithecus	3276	3277	+	49	0	84	0
Leontopithecus	3282	3283	-	35	0	81	0
Leontopithecus	3284	3285	+	49	0	83	0
Leontopithecus	3286	3287	+	49	0	83	0
Leontopithecus	3288	3289	+	50	0	81	0
Leontopithecus	3289	3290	+	50	2	83	0
Leontopithecus	3293	3294	+	50	0	84	1.2
Leontopithecus	3294	3295	+	50	0	83	0
Leontopithecus	3295	3296	+	49	0	82	1.2
Leontopithecus	3298	3299	-	34	0	81	0
Leontopithecus	3299	3300	+	50	0	81	0
Leontopithecus	3304	3305	+	50	0	83	0
Leontopithecus	3306	3307	+	47	0	82	0
Leontopithecus	3310	3311	-	36	0	85	0
Leontopithecus	3312	3313	+	51	0	84	0
Leontopithecus	3315	3316	+	52	0	83	0
Leontopithecus	3316	3317	+	52	0	83	0
Leontopithecus	3317	3318	+	51	0	82	0
Leontopithecus	3320	3321	-	36	0	83	0
Leontopithecus	3321	3322	+	50	0	80	0
Leontopithecus	3322	3323	+	50	0	81	0
Leontopithecus	3323	3324	+	49	0	82	0
Leontopithecus	3326	3327	-	38	0	84	0
Leontopithecus	3328	3329	+	50	0	80	0
Leontopithecus	3329	3330	+	50	0	80	0
Leontopithecus	3331	3332	+	51	0	80	0
Leontopithecus	3335	3336	+	51	0	79	0
Leontopithecus	3337	3338	-	39	0	80	0
Leontopithecus	3338	3339	-	39	0	82	0
Leontopithecus	3340	3341	-	39	0	80	0
Leontopithecus	3341	3342	+	49	0	80	0
Leontopithecus	3347	3348	+	49	0	79	0
Leontopithecus	3349	3350	-	38	0	79	0
Leontopithecus	3350	3351	+	50	0	79	0
Leontopithecus	3355	3356	+	51	0	80	0
Leontopithecus	3358	3359	+	51	0	80	0
Leontopithecus	3360	3361	+	51	0	80	0
Leontopithecus	3362	3363	+	50	0	78	0
Leontopithecus	3365	3366	+	51	0	81	0
Leontopithecus	3368	3369	-	35	0	84	0
Leontopithecus	3369	3370	+	51	0	79	0
Leontopithecus	3370	3371	+	51	0	80	0
Leontopithecus	3373	3374	-	36	0	85	0
Leontopithecus	3380	3381	-	38	0	85	0
Leontopithecus	3384	3385	+	49	0	79	0
Leontopithecus	3385	3386	+	48	0	75	0
Leontopithecus	3387	3388	+	46	0	77	0
Leontopithecus	3393	3394	+	48	0	80	0
Leontopithecus	3394	3395	+	48	0	78	0
Leontopithecus	3396	3397	+	48	0	79	0
Leontopithecus	3398	3399	+	45	0	75	0
Leontopithecus	3400	3401	+	48	0	78	0
Leontopithecus	3402	3403	-	35	0	83	0
Leontopithecus	3403	3404	+	47	0	81	0
Leontopithecus	3406	3407	+	48	0	81	0
Leontopithecus	3408	3409	+	47	0	81	0
Leontopithecus	3410	3411	+	45	0	78	0
Leontopithecus	3412	3413	-	36	0	84	0
Leontopithecus	3413	3414	+	46	0	80	0
Leontopithecus	3415	3416	-	36	0	85	0
Leontopithecus	3416	3417	-	37	0	87	0
Leontopithecus	3418	3419	+	48	0	82	0
Leontopithecus	3421	3422	+	48	0	82	0
Leontopithecus	3424	3425	-	36	0	87	0
Leontopithecus	3425	3426	+	49	0	81	0
Leontopithecus	3428	3429	-	35	0	86	0
Leontopithecus	3431	3432	+	49	0	78	0
Leontopithecus	3437	3438	+	46	0	77	0
Leontopithecus	3445	3446	+	48	0	79	0
Leontopithecus	3449	3450	-	35	0	86	0
Leontopithecus	3452	3453	-	35	0	87	0
Leontopithecus	3457	3458	-	37	0	88	0
Leontopithecus	3460	3461	-	37	0	88	0
Leontopithecus	3463	3464	-	37	0	88	0
Leontopithecus	3469	3470	-	36	2.8	87	0
Leontopithecus	3473	3474	-	35	0	89	0
Leontopithecus	3476	3477	+	46	0	79	0
Leontopithecus	3481	3482	+	45	0	78	0
Leontopithecus	3484	3485	-	39	0	89	0
Leontopithecus	3485	3486	-	39	0	88	0
Leontopithecus	3486	3487	+	47	0	80	0
Leontopithecus	3487	3488	+	45	0	80	0
Leontopithecus	3489	3490	+	47	0	80	0
Leontopithecus	3490	3491	+	45	0	79	0
Leontopithecus	3494	3495	+	44	0	81	0
Leontopithecus	3496	3497	-	38	0	90	0
Leontopithecus	3497	3498	+	44	0	80	0
Leontopithecus	3499	3500	+	45	0	81	0
Leontopithecus	3500	3501	+	46	0	80	0
Leontopithecus	3502	3503	-	40	0	89	0
Leontopithecus	3504	3505	+	46	0	80	0
Leontopithecus	3505	3506	+	45	0	81	0
Leontopithecus	3511	3512	-	41	0	90	0
Leontopithecus	3512	3513	-	41	0	90	0
Leontopithecus	3513	3514	+	45	0	80	0
Leontopithecus	3514	3515	+	45	0	80	0
Leontopithecus	3524	3525	-	40	0	91	0
Leontopithecus	3532	3533	+	47	0	80	0
Leontopithecus	3545	3546	+	45	0	77	0
Leontopithecus	3547	3548	-	42	0	90	0
Leontopithecus	3555	3556	+	46	0	80	0
Leontopithecus	3558	3559	+	45	0	81	0
Leontopithecus	3562	3563	-	42	0	91	0
Leontopithecus	3563	3564	+	46	0	80	1.2
Leontopithecus	3565	3566	-	42	0	90	0
Leontopithecus	3566	3567	-	44	0	91	0
Leontopithecus	3570	3571	+	46	0	79	0
Leontopithecus	3573	3574	+	47	0	78	0
Leontopithecus	3575	3576	-	43	0	91	0
Leontopithecus	3577	3578	-	43	0	91	0
Leontopithecus	3578	3579	+	45	0	78	0
Leontopithecus	3586	3587	+	45	0	78	0
Leontopithecus	3590	3591	+	45	0	78	0
Leontopithecus	3593	3594	-	44	0	90	0
Leontopithecus	3595	3596	+	45	0	78	0
Leontopithecus	3598	3599	-	41	0	91	0
Leontopithecus	3599	3600	+	45	0	77	0
Leontopithecus	3600	3601	+	45	0	77	0
Leontopithecus	3601	3602	+	45	0	77	0
Leontopithecus	3602	3603	+	42	0	77	0
Leontopithecus	3605	3606	+	45	0	75	0
Leontopithecus	3607	3608	+	47	0	76	0
Leontopithecus	3608	3609	+	47	0	75	0
Leontopithecus	3610	3611	+	45	0	75	0
Leontopithecus	3614	3615	+	45	0	75	0
Leontopithecus	3616	3617	-	40	0	88	0
Leontopithecus	3617	3618	-	41	0	92	0
Leontopithecus	3618	3619	-	41	0	92	0
Leontopithecus	3619	3620	-	41	0	91	0
Leontopithecus	3620	3621	-	41	0	90	0
Leontopithecus	3622	3623	+	46	0	76	0
Leontopithecus	3626	3627	-	40	0	90	0
Leontopithecus	3628	3629	+	44	0	75	0
Leontopithecus	3629	3630	+	45	0	76	0
Leontopithecus	3631	3632	+	45	0	73	0
Leontopithecus	3632	3633	+	44	0	73	0
Leontopithecus	3635	3636	+	42	0	73	0
Leontopithecus	3637	3638	-	40	0	93	0
Leontopithecus	3638	3639	-	39	0	92	0
Leontopithecus	3639	3640	+	43	0	75	0
Leontopithecus	3644	3645	+	43	0	75	0
Leontopithecus	3646	3647	+	43	0	76	0
Leontopithecus	3647	3648	+	44	0	75	0
Leontopithecus	3648	3649	+	43	0	75	0
Leontopithecus	3649	3650	+	41	0	73	0
Leontopithecus	3651	3652	+	43	2.3	75	0
Leontopithecus	3654	3655	+	45	0	76	0
Leontopithecus	3655	3656	+	45	0	76	0
Leontopithecus	3656	3657	+	44	0	76	0
Leontopithecus	3661	3662	-	41	0	92	0
Leontopithecus	3664	3665	-	39	2.6	89	0
Leontopithecus	3666	3667	+	45	0	77	0
Leontopithecus	3667	3668	+	45	0	77	0
Leontopithecus	3668	3669	+	42	0	76	0
Leontopithecus	3670	3671	+	45	0	76	0
Leontopithecus	3672	3673	+	44	0	75	0
Leontopithecus	3680	3681	+	45	0	78	0
Leontopithecus	3683	3684	+	45	0	76	0
Leontopithecus	3688	3689	+	46	0	77	0
Leontopithecus	3691	3692	+	45	0	77	0
Leontopithecus	3694	3695	-	39	2.6	94	0
Leontopithecus	3695	3696	+	46	0	78	0
Leontopithecus	3698	3699	+	45	0	77	0
Leontopithecus	3700	3701	-	39	0	93	0
Leontopithecus	3701	3702	-	39	0	96	0
Leontopithecus	3703	3704	-	38	0	96	0
Leontopithecus	3707	3708	+	46	0	75	0
Leontopithecus	3713	3714	+	45	2.2	73	0
Leontopithecus	3716	3717	-	37	0	94	0
Leontopithecus	3718	3719	-	36	0	93	0
Leontopithecus	3719	3720	+	45	0	78	0
Leontopithecus	3721	3722	+	45	0	75	0
Leontopithecus	3724	3725	+	43	0	78	1.3
Leontopithecus	3726	3727	+	42	0	78	1.3
Leontopithecus	3728	3729	-	38	0	93	0
Leontopithecus	3729	3730	+	45	0	77	0
Leontopithecus	3730	3731	+	46	0	78	0
Leontopithecus	3732	3733	+	44	0	77	0
Leontopithecus	3736	3737	-	36	0	92	0
Leontopithecus	3739	3740	-	37	0	92	0
Leontopithecus	3740	3741	+	46	0	77	0
Leontopithecus	3744	3745	+	47	0	77	0
Leontopithecus	3751	3752	-	36	0	92	0
Leontopithecus	3755	3756	+	45	0	76	0
Leontopithecus	3758	3759	+	44	0	77	0
Leontopithecus	3759	3760	+	44	0	77	0
Leontopithecus	3760	3761	+	43	0	76	0
Leontopithecus	3763	3764	-	35	0	90	0
Leontopithecus	3764	3765	+	45	0	78	0
Leontopithecus	3766	3767	+	45	0	76	0
Leontopithecus	3769	3770	+	45	0	78	0
Leontopithecus	3771	3772	+	44	0	78	0
Leontopithecus	3772	3773	+	43	0	78	0
Leontopithecus	3776	3777	+	43	0	78	0
Leontopithecus	3777	3778	+	43	0	78	0
Leontopithecus	3787	3788	-	31	0	91	0
Leontopithecus	3788	3789	-	33	0	92	0
Leontopithecus	3789	3790	-	33	0	92	0
Leontopithecus	3792	3793	+	43	0	79	0
Leontopithecus	3795	3796	+	40	0	78	0
Leontopithecus	3798	3799	+	43	0	79	0
Leontopithecus	3800	3801	+	41	0	78	0
Leontopithecus	3801	3802	+	39	0	78	0
Leontopithecus	3803	3804	-	33	0	89	0
Leontopithecus	3804	3805	+	40	0	78	0
Leontopithecus	3805	3806	+	40	0	77	0
Leontopithecus	3808	3809	+	40	0	77	0
Leontopithecus	3815	3816	+	41	0	77	0
Leontopithecus	3817	3818	-	31	0	87	0
Leontopithecus	3824	3825	+	43	0	80	0
Leontopithecus	3826	3827	-	31	0	90	0
Leontopithecus	3829	3830	-	32	0	92	0
Leontopithecus	3830	3831	+	43	0	77	0
Leontopithecus	3831	3832	+	43	0	78	0
Leontopithecus	3832	3833	+	44	0	77	0
Leontopithecus	3833	3834	+	44	0	77	0
Leontopithecus	3839	3840	+	43	0	78	0
Leontopithecus	3843	3844	+	43	0	80	0
Leontopithecus	3845	3846	+	43	0	78	0
Leontopithecus	3851	3852	-	31	0	91	0
Leontopithecus	3853	3854	-	30	0	92	0
Leontopithecus	3859	3860	-	33	0	90	0
Leontopithecus	3860	3861	-	31	0	92	0
Leontopithecus	3863	3864	+	41	0	76	0
Leontopithecus	3864	3865	+	40	0	77	0
Leontopithecus	3866	3867	+	40	0	75	0
Leontopithecus	3876	3877	-	31	0	85	0
Leontopithecus	3877	3878	-	32	0	90	0
Leontopithecus	3878	3879	+	41	0	76	0
Leontopithecus	3881	3882	+	40	0	75	0
Leontopithecus	3883	3884	-	32	0	92	0
Leontopithecus	3884	3885	-	32	0	92	0
Leontopithecus	3885	3886	+	41	0	77	0
Leontopithecus	3889	3890	+	41	0	77	0
Leontopithecus	3892	3893	-	30	0	86	0
Leontopithecus	3893	3894	-	34	0	90	0
Leontopithecus	3894	3895	+	42	0	80	0
Leontopithecus	3895	3896	+	42	0	81	0
Leontopithecus	3898	3899	+	41	0	80	0
Leontopithecus	3911	3912	-	35	0	89	0
Leontopithecus	3914	3915	+	41	0	76	0
Leontopithecus	3915	3916	+	40	0	77	0
Leontopithecus	3917	3918	+	44	0	78	0
Leontopithecus	3921	3922	+	43	0	79	0
Leontopithecus	3922	3923	+	42	0	79	0
Leontopithecus	3924	3925	+	44	0	77	0
Leontopithecus	3926	3927	+	42	0	80	0
Leontopithecus	3927	3928	+	43	0	80	0
Leontopithecus	3929	3930	+	43	0	79	0
Leontopithecus	3930	3931	+	42	0	79	0
Leontopithecus	3932	3933	-	32	0	90	0
Leontopithecus	3936	3937	+	43	0	80	0
Leontopithecus	3942	3943	+	37	0	74	0
Leontopithecus	3943	3944	+	44	0	79	0
Leontopithecus	3946	3947	+	44	0	77	0
Leontopithecus	3955	3956	+	45	0	78	0
Leontopithecus	3957	3958	+	43	0	77	0
Leontopithecus	3960	3961	+	47	0	78	0
Leontopithecus	3962	3963	+	46	0	76	0
Leontopithecus	3965	3966	+	49	0	78	0
Leontopithecus	3968	3969	-	35	0	89	0
Leontopithecus	3969	3970	+	49	0	79	0
Leontopithecus	3970	3971	+	46	0	79	0
Leontopithecus	3972	3973	+	47	0	79	0
Leontopithecus	3973	3974	+	48	0	77	0
Leontopithecus	3980	3981	-	36	2.8	87	0
Leontopithecus	3981	3982	+	46	0	78	0
Leontopithecus	3988	3989	-	35	0	87	0
Leontopithecus	3989	3990	+	45	0	79	0
Leontopithecus	3992	3993	+	41	0	66	0
Leontopithecus	3994	3995	-	34	0	88	0
Leontopithecus	3995	3996	+	46	0	79	0
Leontopithecus	3998	3999	-	36	2.8	89	0
Leontopithecus	4004	4005	-	36	0	89	0
Leontopithecus	4006	4007	+	45	0	82	0
Leontopithecus	4015	4016	-	38	0	90	0
Leontopithecus	4018	4019	-	36	0	90	0
Leontopithecus	4021	4022	-	38	0	91	0
Leontopithecus	4025	4026	-	38	0	90	0
Leontopithecus	4027	4028	+	42	0	80	1.2
Leontopithecus	4032	4033	+	41	0	82	0
Leontopithecus	4033	4034	+	41	0	79	0
Leontopithecus	4035	4036	+	41	0	81	1.2
Leontopithecus	4043	4044	+	41	0	80	0
Leontopithecus	4044	4045	+	40	0	76	0
Leontopithecus	4047	4048	+	40	0	80	0
Leontopithecus	4052	4053	-	36	0	92	0
Leontopithecus	4055	4056	-	36	0	89	0
Leontopithecus	4057	4058	-	36	0	91	0
Leontopithecus	4058	4059	-	36	0	91	0
Leontopithecus	4059	4060	+	41	0	82	0
Leontopithecus	4061	4062	+	42	0	82	0
Leontopithecus	4065	4066	+	41	0	82	0
Leontopithecus	4067	4068	+	40	0	80	0
Leontopithecus	4069	4070	+	41	0	81	0
Leontopithecus	4073	4074	-	35	0	90	0
Leontopithecus	4082	4083	-	33	0	89	0
Leontopithecus	4090	4091	-	37	0	90	0
Leontopithecus	4092	4093	+	39	0	79	0
Leontopithecus	4095	4096	+	39	0	77	0
Leontopithecus	4096	4097	+	39	0	76	0
Leontopithecus	4100	4101	+	39	0	77	0
Leontopithecus	4105	4106	-	38	0	87	0
Leontopithecus	4106	4107	-	36	0	87	0
Leontopithecus	4107	4108	+	39	0	77	0
Leontopithecus	4108	4109	+	38	0	76	0
Leontopithecus	4115	4116	-	36	0	85	0
Leontopithecus	4122	4123	-	35	0	86	0
Leontopithecus	4124	4125	-	35	0	86	0
Leontopithecus	4126	4127	-	36	0	87	0
Leontopithecus	4128	4129	-	36	0	86	0
Leontopithecus	4148	4149	-	37	0	81	0
Leontopithecus	4149	4150	+	41	0	75	0
Leontopithecus	4150	4151	+	41	0	74	0
Leontopithecus	4151	4152	+	41	0	74	0
Leontopithecus	4156	4157	-	40	0	86	0
Leontopithecus	4158	4159	+	42	0	75	0
Leontopithecus	4162	4163	+	39	0	75	1.3
Leontopithecus	4167	4168	+	40	0	73	0
Leontopithecus	4171	4172	-	40	0	85	0
Leontopithecus	4172	4173	-	41	0	83	0
Leontopithecus	4173	4174	+	41	0	76	0
Leontopithecus	4174	4175	+	40	0	76	0
Leontopithecus	4178	4179	+	40	0	74	0
Leontopithecus	4181	4182	+	41	0	74	0
Leontopithecus	4186	4187	+	42	0	75	0
Leontopithecus	4188	4189	+	43	0	76	0
Leontopithecus	4194	4195	+	42	0	77	0
Leontopithecus	4200	4201	-	40	0	86	0
Leontopithecus	4202	4203	+	42	0	76	0
Leontopithecus	4205	4206	+	41	0	77	0
Leontopithecus	4206	4207	+	40	0	75	0
Leontopithecus	4208	4209	+	40	0	78	0
Leontopithecus	4224	4225	+	39	0	79	0
Leontopithecus	4226	4227	-	40	0	87	0
Leontopithecus	4231	4232	-	37	0	85	0
Leontopithecus	4232	4233	+	41	0	77	0
Leontopithecus	4234	4235	+	41	0	78	0
Leontopithecus	4237	4238	+	41	0	78	0
Leontopithecus	4238	4239	+	39	0	78	0
Leontopithecus	4239	4240	+	34	0	78	0
Leontopithecus	4246	4247	-	38	2.6	85	0
Leontopithecus	4248	4249	-	35	0	82	0
Leontopithecus	4251	4252	-	37	0	84	0
Leontopithecus	4256	4257	-	36	0	85	0
Leontopithecus	4259	4260	+	38	0	75	0
Leontopithecus	4260	4261	+	38	0	74	0
Leontopithecus	4263	4264	+	38	0	72	0
Leontopithecus	4266	4267	+	38	0	77	0
Leontopithecus	4267	4268	+	39	0	76	0
Leontopithecus	4269	4270	+	39	0	76	0
Leontopithecus	4272	4273	+	35	0	77	0
Leontopithecus	4273	4274	+	39	0	78	0
Leontopithecus	4274	4275	+	34	0	76	0
Leontopithecus	4276	4277	+	38	0	76	0
Leontopithecus	4280	4281	+	40	0	77	0
Leontopithecus	4281	4282	+	39	0	77	0
Leontopithecus	4285	4286	+	39	0	76	0
Leontopithecus	4287	4288	+	38	0	76	0
Leontopithecus	4288	4289	+	36	0	74	0
Leontopithecus	4300	4301	+	38	0	76	0
Leontopithecus	4301	4302	+	37	0	76	0
Leontopithecus	4308	4309	+	34	0	68	0
Leontopithecus	4309	4310	+	37	0	76	0
Leontopithecus	4312	4313	+	38	0	77	0
Leontopithecus	4314	4315	+	38	0	76	0
Leontopithecus	4319	4320	+	37	0	77	0
Leontopithecus	4321	4322	+	37	0	77	0
Leontopithecus	4322	4323	+	37	0	76	0
Leontopithecus	4328	4329	-	30	0	88	0
Leontopithecus	4331	4332	+	36	0	74	0
Leontopithecus	4333	4334	-	22	0	80	0
Leontopithecus	4334	4335	-	29	0	88	0
Leontopithecus	4340	4341	-	31	0	87	0
Leontopithecus	4341	4342	+	34	0	73	0
Leontopithecus	4342	4343	+	35	0	75	0
Leontopithecus	4343	4344	+	34	0	75	0
Leontopithecus	4346	4347	+	35	0	75	0
Leontopithecus	4349	4350	+	35	0	74	0
Leontopithecus	4352	4353	+	32	0	76	0
Leontopithecus	4353	4354	+	34	0	77	0
Leontopithecus	4354	4355	+	36	0	77	0
Leontopithecus	4355	4356	+	35	0	73	0
Leontopithecus	4358	4359	+	36	0	75	0
Leontopithecus	4359	4360	+	36	0	75	0
Leontopithecus	4362	4363	-	29	0	82	0
Leontopithecus	4363	4364	-	32	0	86	0
Leontopithecus	4364	4365	-	32	0	85	0
Leontopithecus	4365	4366	+	37	0	78	0
Leontopithecus	4368	4369	+	37	0	76	0
Leontopithecus	4369	4370	+	37	0	77	0
Leontopithecus	4370	4371	+	36	0	75	0
Leontopithecus	4374	4375	+	35	0	77	0
Leontopithecus	4386	4387	+	34	0	76	0
Leontopithecus	4388	4389	+	37	0	77	0
Leontopithecus	4392	4393	+	38	0	78	0
Leontopithecus	4410	4411	+	39	0	80	0
Leontopithecus	4411	4412	+	39	0	80	0
Leontopithecus	4412	4413	+	39	0	77	0
Leontopithecus	4415	4416	+	38	0	79	0
Leontopithecus	4424	4425	+	38	0	78	0
Leontopithecus	4426	4427	-	30	0	80	0
Leontopithecus	4427	4428	-	31	0	80	0
Leontopithecus	4428	4429	+	38	0	79	0
Leontopithecus	4433	4434	-	30	0	81	0
Leontopithecus	4434	4435	-	31	0	83	0
Leontopithecus	4435	4436	-	31	0	83	0
Leontopithecus	4439	4440	-	30	0	80	0
Leontopithecus	4440	4441	+	35	0	79	0
Leontopithecus	4441	4442	+	35	0	80	0
Leontopithecus	4447	4448	-	30	0	84	0
Leontopithecus	4449	4450	-	29	0	83	0
Leontopithecus	4450	4451	-	30	0	83	0
Leontopithecus	4452	4453	+	37	0	78	0
Leontopithecus	4453	4454	+	39	0	78	0
Leontopithecus	4454	4455	+	39	0	78	0
Leontopithecus	4460	4461	-	29	0	81	0
Leontopithecus	4461	4462	-	29	0	81	0
Leontopithecus	4466	4467	-	29	0	81	0
Leontopithecus	4470	4471	-	30	0	78	0
Leontopithecus	4471	4472	-	32	0	80	0
Leontopithecus	4472	4473	-	32	0	81	0
Leontopithecus	4473	4474	+	39	2.6	76	0
Leontopithecus	4475	4476	-	29	0	80	0
Leontopithecus	4480	4481	-	31	0	80	0
Leontopithecus	4481	4482	-	31	0	82	0
Leontopithecus	4488	4489	-	33	0	82	0
Leontopithecus	4500	4501	+	36	0	75	0
Leontopithecus	4505	4506	-	31	0	83	0
Leontopithecus	4513	4514	+	37	0	72	0
Leontopithecus	4515	4516	+	38	0	75	0
Leontopithecus	4520	4521	-	31	0	82	0
Leontopithecus	4526	4527	-	30	0	82	0
Leontopithecus	4530	4531	-	31	0	81	0
Leontopithecus	4531	4532	+	37	0	73	0
Leontopithecus	4533	4534	+	38	0	73	0
Leontopithecus	4541	4542	+	37	0	73	0
Leontopithecus	4542	4543	+	36	0	73	0
Leontopithecus	4549	4550	-	32	0	78	0
Leontopithecus	4550	4551	+	37	0	70	0
Leontopithecus	4551	4552	+	36	0	71	0
Leontopithecus	4558	4559	+	38	0	73	0
Leontopithecus	4568	4569	-	37	0	75	0
Leontopithecus	4574	4575	+	34	0	73	0
Leontopithecus	4577	4578	-	39	0	76	0
Leontopithecus	4578	4579	+	35	0	73	1.4
Leontopithecus	4585	4586	+	35	0	75	0
Leontopithecus	4590	4591	+	36	0	73	1.4
Leontopithecus	4598	4599	-	35	0	76	0
Leontopithecus	4599	4600	-	36	0	76	0
Leontopithecus	4600	4601	-	37	0	76	0
Leontopithecus	4617	4618	+	38	0	76	0
Leontopithecus	4619	4620	+	38	0	76	0
Leontopithecus	4621	4622	+	38	0	74	0
Leontopithecus	4622	4623	+	38	0	76	0
Leontopithecus	4629	4630	+	37	0	75	0
Leontopithecus	4632	4633	+	37	0	75	0
Leontopithecus	4634	4635	+	34	0	73	0
Leontopithecus	4636	4637	-	37	0	71	0
Leontopithecus	4637	4638	+	36	0	72	0
Leontopithecus	4641	4642	-	38	0	75	0
Leontopithecus	4645	4646	-	38	0	74	0
Leontopithecus	4646	4647	-	38	0	76	0
Leontopithecus	4649	4650	-	39	0	75	0
Leontopithecus	4650	4651	-	38	0	76	0
Leontopithecus	4651	4652	+	38	0	75	0
Leontopithecus	4662	4663	+	37	0	75	0
Leontopithecus	4672	4673	+	37	0	72	0
Leontopithecus	4680	4681	+	37	0	75	0
Leontopithecus	4682	4683	+	36	0	73	1.4
Leontopithecus	4684	4685	+	37	0	74	0
Leontopithecus	4686	4687	+	37	0	75	0
Leontopithecus	4689	4690	+	36	0	74	0
Leontopithecus	4693	4694	+	35	0	74	0
Leontopithecus	4699	4700	-	33	0	73	0
Leontopithecus	4700	4701	+	35	0	69	0
Leontopithecus	4702	4703	+	35	0	72	1.4
Leontopithecus	4705	4706	+	36	0	70	0
Leontopithecus	4714	4715	-	32	0	73	0
Leontopithecus	4720	4721	-	31	0	74	0
Leontopithecus	4724	4725	+	35	0	73	0
Leontopithecus	4725	4726	+	36	0	73	0
Leontopithecus	4726	4727	+	35	0	74	0
Leontopithecus	4727	4728	+	34	0	73	0
Leontopithecus	4729	4730	+	36	0	74	0
Leontopithecus	4733	4734	+	36	0	73	0
Leontopithecus	4735	4736	+	36	0	73	0
Leontopithecus	4736	4737	+	36	0	68	0
Leontopithecus	4739	4740	-	31	0	72	0
Leontopithecus	4745	4746	-	30	0	72	0
Leontopithecus	4746	4747	+	36	0	73	0
Leontopithecus	4749	4750	+	32	3.1	70	0
Leontopithecus	4752	4753	-	29	0	69	0
Leontopithecus	4757	4758	-	30	0	72	0
Leontopithecus	4758	4759	+	39	0	72	0
Leontopithecus	4760	4761	-	29	0	70	0
Leontopithecus	4761	4762	+	38	0	69	0
Leontopithecus	4763	4764	-	28	0	73	0
Leontopithecus	4766	4767	-	30	0	71	0
Leontopithecus	4767	4768	-	30	0	73	0
Leontopithecus	4768	4769	+	37	0	71	0
Leontopithecus	4769	4770	+	37	0	70	0
Leontopithecus	4772	4773	-	30	0	70	0
Leontopithecus	4773	4774	+	36	0	69	0
Leontopithecus	4774	4775	+	37	0	71	0
Leontopithecus	4777	4778	-	28	0	71	0
Leontopithecus	4787	4788	-	29	0	71	0
Leontopithecus	4789	4790	+	38	0	71	0
Leontopithecus	4791	4792	+	38	0	71	0
Leontopithecus	4792	4793	+	38	0	71	0
Leontopithecus	4795	4796	+	39	0	72	0
Leontopithecus	4796	4797	+	39	0	71	0
Leontopithecus	4802	4803	-	29	0	72	0
Leontopithecus	4803	4804	-	29	0	72	0
Leontopithecus	4804	4805	+	38	0	72	0
Leontopithecus	4805	4806	+	37	0	72	0
Leontopithecus	4808	4809	-	29	0	72	0
Leontopithecus	4814	4815	-	29	0	75	0
Leontopithecus	4817	4818	+	38	0	73	0
Leontopithecus	4822	4823	+	40	0	74	0
Leontopithecus	4823	4824	+	40	0	74	0
Leontopithecus	4828	4829	+	40	0	74	0
Leontopithecus	4832	4833	+	40	0	75	0
Leontopithecus	4834	4835	+	39	0	75	0
Leontopithecus	4835	4836	+	39	0	76	0
Leontopithecus	4839	4840	-	28	0	74	0
Leontopithecus	4855	4856	+	42	0	76	0
Leontopithecus	4856	4857	+	42	0	76	0
Leontopithecus	4859	4860	+	41	0	76	0
Leontopithecus	4860	4861	+	41	0	75	0
Leontopithecus	4863	4864	+	40	0	75	0
Leontopithecus	4870	4871	+	43	0	76	0
Leontopithecus	4873	4874	+	43	0	76	0
Leontopithecus	4874	4875	+	43	0	76	0
Leontopithecus	4875	4876	+	43	0	75	0
Leontopithecus	4877	4878	+	42	0	73	0
Leontopithecus	4878	4879	+	43	0	74	0
Leontopithecus	4883	4884	-	31	0	74	1.4
Leontopithecus	4885	4886	+	42	0	75	0
Leontopithecus	4889	4890	+	42	0	76	0
Leontopithecus	4907	4908	-	32	0	73	0
Leontopithecus	4911	4912	+	43	0	75	0
Leontopithecus	4914	4915	+	42	0	74	0
Leontopithecus	4916	4917	+	41	0	74	0
Leontopithecus	4923	4924	+	44	0	74	0
Leontopithecus	4925	4926	-	34	0	71	0
Leontopithecus	4928	4929	-	34	0	74	0
Leontopithecus	4930	4931	+	45	0	73	0
Leontopithecus	4933	4934	+	44	0	71	0
Leontopithecus	4938	4939	+	44	0	73	0
Leontopithecus	4940	4941	-	34	0	71	0
Leontopithecus	4949	4950	+	39	0	70	0
Leontopithecus	4950	4951	+	43	0	74	0
Leontopithecus	4951	4952	+	43	0	71	0
Leontopithecus	4953	4954	+	43	0	72	0
Leontopithecus	4960	4961	+	42	0	74	0
Leontopithecus	4962	4963	+	41	0	73	0
Leontopithecus	4963	4964	+	38	0	71	0
Leontopithecus	4965	4966	+	40	0	75	0
Leontopithecus	4967	4968	+	36	0	72	0
Leontopithecus	4969	4970	+	39	0	75	0
Leontopithecus	4970	4971	+	40	0	75	0
Leontopithecus	4974	4975	+	41	0	76	0
Leontopithecus	4977	4978	+	41	0	75	0
Leontopithecus	4979	4980	+	42	0	75	0
Leontopithecus	4982	4983	-	38	2.6	75	0
Leontopithecus	4983	4984	+	41	0	74	0
Leontopithecus	4986	4987	+	41	0	74	0
Leontopithecus	4987	4988	+	42	0	75	0
Leontopithecus	4991	4992	+	41	0	76	0
Leontopithecus	4993	4994	+	39	0	74	0
Leontopithecus	4995	4996	-	35	0	79	0
Leontopithecus	5003	5004	+	43	0	75	0
Leontopithecus	5004	5005	+	43	0	74	0
Leontopithecus	5006	5007	+	44	2.3	74	0
Leontopithecus	5008	5009	-	36	0	79	0
Leontopithecus	5012	5013	+	42	0	71	0
Leontopithecus	5014	5015	+	43	0	72	0
Leontopithecus	5018	5019	+	41	0	73	0
Leontopithecus	5021	5022	+	43	0	71	0
Leontopithecus	5023	5024	+	43	0	70	0
Leontopithecus	5024	5025	+	40	0	69	0
Leontopithecus	5026	5027	+	41	0	68	0
Leontopithecus	5029	5030	+	40	0	70	0
Leontopithecus	5039	5040	+	40	0	69	0
Leontopithecus	5041	5042	-	36	0	74	0
Leontopithecus	5042	5043	+	39	0	70	0
Leontopithecus	5043	5044	+	39	0	69	0
Leontopithecus	5045	5046	-	34	0	72	0
Leontopithecus	5047	5048	+	39	0	71	1.4
Leontopithecus	5050	5051	+	41	0	69	0
Leontopithecus	5052	5053	-	34	0	75	0
Leontopithecus	5053	5054	+	40	0	66	0
Leontopithecus	5054	5055	+	40	0	72	0
Leontopithecus	5056	5057	+	41	0	70	0
Leontopithecus	5065	5066	+	41	0	70	0
Leontopithecus	5068	5069	-	31	0	74	0
Leontopithecus	5069	5070	+	40	0	70	0
Leontopithecus	5072	5073	+	41	0	73	0
Leontopithecus	5074	5075	+	41	0	73	0
Leontopithecus	5077	5078	+	39	0	73	0
Leontopithecus	5079	5080	-	34	0	72	0
Leontopithecus	5080	5081	+	42	0	73	0
Leontopithecus	5094	5095	+	41	0	73	0
Leontopithecus	5095	5096	+	41	0	73	0
Leontopithecus	5096	5097	+	41	0	74	0
Leontopithecus	5097	5098	+	41	0	74	0
Leontopithecus	5099	5100	+	42	0	75	0
Leontopithecus	5100	5101	+	42	0	75	0
Leontopithecus	5101	5102	+	41	0	75	0
Leontopithecus	5102	5103	+	39	0	73	0
Leontopithecus	5113	5114	+	41	0	74	0
Leontopithecus	5121	5122	+	42	0	77	0
Leontopithecus	5123	5124	+	41	0	76	0
Leontopithecus	5134	5135	+	40	0	76	0
Leontopithecus	5140	5141	+	40	0	77	0
Leontopithecus	5147	5148	+	39	0	78	0
Leontopithecus	5149	5150	+	40	0	76	0
Leontopithecus	5159	5160	+	39	0	79	0
Leontopithecus	5165	5166	+	39	0	76	0
Leontopithecus	5167	5168	-	36	0	71	0
Leontopithecus	5168	5169	+	39	0	78	0
Leontopithecus	5171	5172	+	41	2.4	76	0
Leontopithecus	5176	5177	+	41	0	77	0
Leontopithecus	5194	5195	+	44	0	77	0
Leontopithecus	5200	5201	-	34	0	73	0
Leontopithecus	5204	5205	+	42	0	76	0
Leontopithecus	5207	5208	+	45	0	74	0
Leontopithecus	5208	5209	+	45	0	74	0
Leontopithecus	5209	5210	+	45	0	74	0
Leontopithecus	5214	5215	+	44	0	73	0
Leontopithecus	5215	5216	+	43	0	73	0
Leontopithecus	5216	5217	+	41	0	73	0
Leontopithecus	5217	5218	+	40	0	71	0
Leontopithecus	5219	5220	+	43	0	73	0
Leontopithecus	5220	5221	+	43	0	73	0
Leontopithecus	5221	5222	+	44	0	72	0
Leontopithecus	5234	5235	+	41	0	72	0
Leontopithecus	5235	5236	+	37	0	71	0
Leontopithecus	5240	5241	-	36	0	74	0
Leontopithecus	5242	5243	-	35	0	73	0
Leontopithecus	5243	5244	-	36	0	74	0
Leontopithecus	5244	5245	-	37	0	75	0
Leontopithecus	5248	5249	+	40	0	70	0
Leontopithecus	5251	5252	+	42	2.4	69	0
Leontopithecus	5252	5253	+	40	0	68	0
Leontopithecus	5254	5255	-	36	0	74	0
Leontopithecus	5259	5260	+	34	0	54	0
Leontopithecus	5260	5261	+	42	0	69	1.4
Leontopithecus	5266	5267	-	35	0	73	0
Leontopithecus	5267	5268	+	45	0	71	0
Leontopithecus	5269	5270	-	33	0	73	0
Leontopithecus	5270	5271	-	33	0	74	0
Leontopithecus	5273	5274	+	46	0	71	0
Leontopithecus	5281	5282	+	45	0	71	0
Leontopithecus	5286	5287	+	47	0	72	0
Leontopithecus	5289	5290	+	44	0	72	0
Leontopithecus	5291	5292	+	44	0	72	0
Leontopithecus	5293	5294	+	47	0	71	0
Leontopithecus	5296	5297	-	36	0	76	0
Leontopithecus	5297	5298	+	44	0	69	0
Leontopithecus	5299	5300	-	35	0	71	1.4
Leontopithecus	5300	5301	-	38	0	78	0
Leontopithecus	5303	5304	+	45	0	71	0
Leontopithecus	5304	5305	+	42	0	70	0
Leontopithecus	5308	5309	+	45	0	72	0
Leontopithecus	5309	5310	+	44	0	72	0
Leontopithecus	5311	5312	+	45	0	72	0
Leontopithecus	5321	5322	+	46	0	70	0
Leontopithecus	5322	5323	+	45	0	70	0
Leontopithecus	5323	5324	+	44	0	68	0
Leontopithecus	5325	5326	+	47	0	70	0
Leontopithecus	5326	5327	+	44	0	68	0
Leontopithecus	5331	5332	+	47	0	71	0
Leontopithecus	5335	5336	+	49	0	70	0
Leontopithecus	5342	5343	+	45	0	71	0
Leontopithecus	5346	5347	-	41	0	75	0
Leontopithecus	5347	5348	-	41	0	77	0
Leontopithecus	5348	5349	-	41	0	76	0
Leontopithecus	5351	5352	+	49	0	73	0
Leontopithecus	5352	5353	+	50	0	72	0
Leontopithecus	5353	5354	+	49	0	72	0
Leontopithecus	5357	5358	-	40	0	78	0
Leontopithecus	5358	5359	+	50	0	72	0
Leontopithecus	5362	5363	+	50	0	70	0
Leontopithecus	5366	5367	+	49	0	70	0
Leontopithecus	5381	5382	+	51	0	71	0
Leontopithecus	5392	5393	+	51	0	70	0
Leontopithecus	5396	5397	+	52	0	68	0
Leontopithecus	5399	5400	+	52	0	68	0
Leontopithecus	5402	5403	-	40	0	77	0
Leontopithecus	5405	5406	+	53	0	64	0
Leontopithecus	5406	5407	+	53	0	65	0
Leontopithecus	5411	5412	-	40	2.5	77	0
Leontopithecus	5420	5421	-	40	0	79	0
Leontopithecus	5424	5425	-	38	0	76	0
Leontopithecus	5425	5426	-	38	0	79	1.3
Leontopithecus	5426	5427	-	38	0	79	0
Leontopithecus	5429	5430	-	38	0	77	0
Leontopithecus	5437	5438	-	38	0	79	0
Leontopithecus	5438	5439	+	52	0	62	0
Leontopithecus	5446	5447	-	38	0	78	0
Leontopithecus	5448	5449	+	55	0	63	0
Leontopithecus	5455	5456	+	54	0	62	0
Leontopithecus	5456	5457	+	55	0	63	0
Leontopithecus	5457	5458	+	54	0	63	0
Leontopithecus	5458	5459	+	50	0	63	0
Leontopithecus	5464	5465	-	39	0	78	0
Leontopithecus	5465	5466	-	39	0	78	0
Leontopithecus	5466	5467	-	39	0	77	0
Leontopithecus	5470	5471	+	51	0	62	0
Leontopithecus	5472	5473	+	51	0	63	0
Leontopithecus	5473	5474	+	52	0	64	0
Leontopithecus	5477	5478	-	40	0	76	0
Leontopithecus	5479	5480	+	53	0	63	0
Leontopithecus	5481	5482	+	53	0	64	0
Leontopithecus	5482	5483	+	53	0	64	0
Leontopithecus	5483	5484	+	52	0	63	0
Leontopithecus	5488	5489	-	39	0	76	0
Leontopithecus	5489	5490	+	53	0	64	0
Leontopithecus	5491	5492	+	52	0	64	0
Leontopithecus	5497	5498	-	39	0	74	0
Leontopithecus	5500	5501	-	39	0	73	0
Leontopithecus	5501	5502	+	53	0	64	0
Leontopithecus	5502	5503	+	53	0	65	0
Leontopithecus	5503	5504	+	52	0	65	0
Leontopithecus	5504	5505	+	51	0	64	0
Leontopithecus	5505	5506	+	51	0	63	0
Leontopithecus	5510	5511	+	42	0	58	0
Leontopithecus	5512	5513	-	41	0	75	1.3
Leontopithecus	5513	5514	-	41	0	71	0
Leontopithecus	5514	5515	+	50	0	63	0
Leontopithecus	5516	5517	+	51	0	66	0
Leontopithecus	5521	5522	-	40	0	76	0
Leontopithecus	5524	5525	+	48	0	67	0
Leontopithecus	5527	5528	-	36	0	73	0
Leontopithecus	5528	5529	+	47	0	65	0
Leontopithecus	5530	5531	-	34	0	73	0
Leontopithecus	5531	5532	+	47	0	66	0
Leontopithecus	5535	5536	+	49	2	66	0
Leontopithecus	5539	5540	+	49	0	66	0
Leontopithecus	5545	5546	+	51	0	66	0
Leontopithecus	5548	5549	-	36	0	75	0
Leontopithecus	5549	5550	-	36	0	75	0
Leontopithecus	5551	5552	-	34	0	75	0
Leontopithecus	5552	5553	-	36	0	75	0
Leontopithecus	5553	5554	-	34	0	75	0
Leontopithecus	5557	5558	-	34	0	76	0
Leontopithecus	5558	5559	-	35	0	77	0
Leontopithecus	5563	5564	-	35	0	74	0
Leontopithecus	5565	5566	-	29	0	73	0
Leontopithecus	5573	5574	+	52	0	65	0
Leontopithecus	5575	5576	+	54	0	66	0
Leontopithecus	5576	5577	+	54	0	66	0
Leontopithecus	5580	5581	+	53	0	65	0
Leontopithecus	5581	5582	+	53	0	65	0
Leontopithecus	5583	5584	+	54	1.9	65	0
Leontopithecus	5587	5588	+	54	0	67	1.5
Leontopithecus	5588	5589	+	55	0	65	0
Leontopithecus	5590	5591	+	56	0	67	0
Leontopithecus	5594	5595	+	55	0	67	0
Leontopithecus	5596	5597	-	35	0	75	0
Leontopithecus	5606	5607	-	35	0	72	0
Leontopithecus	5607	5608	+	53	0	64	0
Leontopithecus	5610	5611	+	54	0	65	0
Leontopithecus	5611	5612	+	53	0	64	0
Leontopithecus	5612	5613	+	53	0	62	0
Leontopithecus	5619	5620	+	54	0	64	0
Leontopithecus	5623	5624	+	56	0	67	0
Leontopithecus	5627	5628	+	56	0	67	0
Leontopithecus	5628	5629	+	56	0	67	0
Leontopithecus	5629	5630	+	56	0	67	0
Leontopithecus	5633	5634	-	32	0	73	0
Leontopithecus	5635	5636	-	32	0	75	0
Leontopithecus	5636	5637	-	34	0	76	0
Leontopithecus	5637	5638	-	34	0	76	0
Leontopithecus	5641	5642	-	34	0	72	0
Leontopithecus	5643	5644	-	33	0	73	1.4
Leontopithecus	5648	5649	+	49	0	64	0
Leontopithecus	5651	5652	-	35	0	72	0
Leontopithecus	5652	5653	+	48	0	64	0
Leontopithecus	5654	5655	+	48	0	65	0
Leontopithecus	5655	5656	+	48	0	63	0
Leontopithecus	5658	5659	+	49	0	65	0
Leontopithecus	5660	5661	-	33	0	75	0
Leontopithecus	5661	5662	+	44	0	65	0
Leontopithecus	5668	5669	+	43	0	62	0
Leontopithecus	5671	5672	-	33	0	73	0
Leontopithecus	5672	5673	+	42	0	60	0
Leontopithecus	5676	5677	+	43	0	61	0
Leontopithecus	5677	5678	+	43	0	61	0
Leontopithecus	5684	5685	+	41	0	62	0
Leontopithecus	5686	5687	+	39	0	62	0
Leontopithecus	5693	5694	+	36	2.8	58	0
Leontopithecus	5697	5698	+	40	0	61	0
Leontopithecus	5699	5700	+	42	0	61	0
Leontopithecus	5700	5701	+	40	0	62	0
Leontopithecus	5702	5703	+	42	0	62	0
Leontopithecus	5706	5707	+	40	0	62	0
Leontopithecus	5708	5709	-	36	0	74	0
Leontopithecus	5709	5710	+	43	0	67	0
Leontopithecus	5710	5711	+	43	0	67	0
Leontopithecus	5712	5713	+	43	0	67	0
Leontopithecus	5716	5717	-	39	0	77	0
Leontopithecus	5717	5718	+	45	0	66	0
Leontopithecus	5719	5720	+	46	0	66	0
Leontopithecus	5722	5723	-	37	0	73	0
Leontopithecus	5731	5732	-	37	0	74	0
Leontopithecus	5732	5733	+	47	0	66	0
Leontopithecus	5743	5744	+	44	0	65	0
Leontopithecus	5747	5748	+	44	0	65	0
Leontopithecus	5748	5749	+	46	0	66	0
Leontopithecus	5749	5750	+	44	0	66	0
Leontopithecus	5750	5751	+	42	2.4	65	0
Leontopithecus	5753	5754	-	37	0	75	0
Leontopithecus	5756	5757	-	38	0	75	0
Leontopithecus	5757	5758	+	45	0	66	0
Leontopithecus	5758	5759	+	43	0	66	0
Leontopithecus	5762	5763	+	45	0	65	0
Leontopithecus	5765	5766	-	37	2.7	73	0
Leontopithecus	5767	5768	-	36	0	73	0
Leontopithecus	5768	5769	+	45	2.2	67	0
Leontopithecus	5776	5777	+	45	0	67	0
Leontopithecus	5784	5785	+	45	0	67	0
Leontopithecus	5786	5787	+	44	0	67	0
Leontopithecus	5787	5788	+	44	0	67	0
Leontopithecus	5788	5789	+	44	0	64	0
Leontopithecus	5791	5792	-	37	0	74	0
Leontopithecus	5792	5793	-	38	0	73	0
Leontopithecus	5794	5795	+	42	0	65	0
Leontopithecus	5798	5799	+	43	0	66	0
Leontopithecus	5799	5800	+	43	0	64	0
Leontopithecus	5801	5802	+	43	0	65	0
Leontopithecus	5804	5805	+	40	0	66	0
Leontopithecus	5805	5806	+	40	0	66	0
Leontopithecus	5806	5807	+	39	0	63	0
Leontopithecus	5808	5809	-	37	0	71	1.4
Leontopithecus	5809	5810	+	40	0	65	0
Leontopithecus	5816	5817	-	38	0	74	0
Leontopithecus	5821	5822	-	40	0	74	0
Leontopithecus	5822	5823	+	37	0	67	0
Leontopithecus	5828	5829	+	37	0	68	0
Leontopithecus	5832	5833	+	37	0	69	0
Leontopithecus	5845	5846	+	38	0	67	0
Leontopithecus	5847	5848	+	37	0	65	0
Leontopithecus	5849	5850	-	47	0	73	0
Leontopithecus	5850	5851	+	38	0	66	0
Leontopithecus	5855	5856	+	40	0	66	0
Leontopithecus	5867	5868	+	36	0	66	0
Leontopithecus	5872	5873	-	48	0	74	0
Leontopithecus	5873	5874	-	47	0	73	0
Leontopithecus	5874	5875	+	38	0	67	0
Leontopithecus	5875	5876	+	36	0	67	0
Leontopithecus	5878	5879	+	36	0	67	1.5
Leontopithecus	5882	5883	+	38	0	67	0
Leontopithecus	5890	5891	+	37	0	68	0
Leontopithecus	5891	5892	+	36	0	69	0
Leontopithecus	5892	5893	+	35	0	69	0
Leontopithecus	5893	5894	+	36	0	68	0
Leontopithecus	5896	5897	+	36	0	69	0
Leontopithecus	5899	5900	-	44	0	74	0
Leontopithecus	5900	5901	+	36	0	68	0
Leontopithecus	5902	5903	+	35	0	68	0
Leontopithecus	5906	5907	-	46	0	77	0
Leontopithecus	5909	5910	-	44	0	76	0
Leontopithecus	5911	5912	+	37	0	66	0
Leontopithecus	5913	5914	+	37	0	68	0
Leontopithecus	5914	5915	+	37	0	65	0
Leontopithecus	5917	5918	-	43	0	73	0
Leontopithecus	5918	5919	+	37	0	69	0
Leontopithecus	5922	5923	+	37	0	68	0
Leontopithecus	5923	5924	+	37	0	68	0
Leontopithecus	5926	5927	-	44	0	77	0
Leontopithecus	5927	5928	+	36	0	62	0
Leontopithecus	5935	5936	-	39	0	78	0
Leontopithecus	5936	5937	+	35	0	69	0
Leontopithecus	5938	5939	+	34	0	69	0
Leontopithecus	5940	5941	+	35	0	69	0
Leontopithecus	5941	5942	+	34	0	69	0
Leontopithecus	5942	5943	+	35	0	68	0
Leontopithecus	5943	5944	+	36	0	68	0
Leontopithecus	5944	5945	+	36	0	69	0
Leontopithecus	5945	5946	+	36	0	69	0
Leontopithecus	5948	5949	+	38	0	68	0
Leontopithecus	5956	5957	+	37	0	69	0
Leontopithecus	5962	5963	-	41	0	78	0
Leontopithecus	5963	5964	-	41	0	78	0
Leontopithecus	5965	5966	-	40	0	77	0
Leontopithecus	5968	5969	+	36	0	69	0
Leontopithecus	5975	5976	+	35	0	68	0
Leontopithecus	5979	5980	+	35	0	69	0
Leontopithecus	5983	5984	-	43	0	77	0
Leontopithecus	5984	5985	+	36	0	70	0
Leontopithecus	5987	5988	+	35	0	70	0
Leontopithecus	5991	5992	+	36	0	70	0
Leontopithecus	5993	5994	+	35	0	68	0
Leontopithecus	5996	5997	-	44	0	79	0
Leontopithecus	5999	6000	+	34	0	68	0
Leontopithecus	6008	6009	+	33	0	69	0
Leontopithecus	6009	6010	+	33	0	70	0
Leontopithecus	6012	6013	+	34	0	70	0
Leontopithecus	6020	6021	+	33	3	65	1.5
Leontopithecus	6022	6023	-	45	0	74	0
Leontopithecus	6023	6024	-	46	0	75	0
Leontopithecus	6027	6028	+	37	0	68	0
Leontopithecus	6030	6031	+	40	0	67	0
Leontopithecus	6033	6034	-	45	0	75	0
Leontopithecus	6041	6042	+	40	0	66	0
Leontopithecus	6043	6044	-	44	0	72	0
Leontopithecus	6044	6045	+	40	0	67	0
Leontopithecus	6045	6046	+	40	0	66	0
Leontopithecus	6046	6047	+	38	0	64	0
Leontopithecus	6048	6049	+	39	0	65	0
Leontopithecus	6051	6052	+	39	0	66	0
Leontopithecus	6053	6054	+	39	0	65	0
Leontopithecus	6055	6056	+	38	0	67	0
Leontopithecus	6058	6059	+	39	0	67	0
Leontopithecus	6060	6061	+	39	0	66	0
Leontopithecus	6068	6069	+	37	0	67	0
Leontopithecus	6069	6070	+	36	0	67	0
Leontopithecus	6071	6072	+	37	0	66	0
Leontopithecus	6074	6075	+	37	0	67	0
Leontopithecus	6076	6077	+	37	0	67	0
Leontopithecus	6082	6083	-	37	0	69	0
Leontopithecus	6083	6084	-	40	0	71	0
Leontopithecus	6084	6085	-	40	0	72	0
Leontopithecus	6085	6086	+	37	0	66	0
Leontopithecus	6086	6087	+	36	0	63	0
Leontopithecus	6096	6097	+	37	0	65	0
Leontopithecus	6098	6099	-	39	0	71	0
Leontopithecus	6099	6100	+	38	0	65	0
Leontopithecus	6101	6102	+	38	0	65	0
Leontopithecus	6104	6105	-	38	0	69	0
Leontopithecus	6105	6106	+	36	0	67	0
Leontopithecus	6107	6108	-	40	0	71	0
Leontopithecus	6108	6109	+	37	0	67	0
Leontopithecus	6111	6112	+	38	0	67	0
Leontopithecus	6115	6116	+	38	0	67	0
Leontopithecus	6116	6117	+	40	0	68	0
Leontopithecus	6117	6118	+	40	0	69	0
[truncated: 3,471 more rows]

## Sheet: 5mCpG Nanopolish
Table S7. 5' methylcytosine CpG calls from Nanopolish
chromosome	start	end	num_motifs_in_group	called_sites	called_sites_methylated	methylated_frequency	methylated_percent	group_sequence
Leontopithecus	68	76	2	186	2	0.011	1.1	TTTGGCGCATGGGCGGGGG
Leontopithecus	111	111	1	108	4	0.037	3.7	TAATTCGAACA
Leontopithecus	131	131	1	76	2	0.026	2.6	CAACCCGGAAG
Leontopithecus	149	149	1	85	15	0.176	17.6	GAAGACGACCA
Leontopithecus	176	182	2	256	4	0.016	1.6	GTCACCGCCCACGCATT
Leontopithecus	263	269	2	176	2	0.011	1.1	ATTGGCGCTCCCGATAT
Leontopithecus	285	285	1	124	7	0.056	5.6	TTCCTCGAATA
Leontopithecus	359	365	2	288	6	0.021	2.1	GAAGCCGGTGCCGGCAC
Leontopithecus	517	517	1	125	3	0.024	2.4	GAAACCGCCAG
Leontopithecus	544	544	1	100	8	0.08	8	AACTCCGTTGT
Leontopithecus	560	560	1	110	5	0.045	4.5	TGATCCGTCCT
Leontopithecus	636	636	1	115	3	0.026	2.6	CTGACCGTAAT
Leontopithecus	674	677	2	286	2	0.007	0.7	GGTGGCGGCGACCC
Leontopithecus	713	713	1	89	8	0.09	9	TTCTTCGGTCA
Leontopithecus	745	745	1	77	7	0.091	9.1	CTTACCGGGTT
Leontopithecus	903	903	1	119	4	0.034	3.4	ATACTCGTGCA
Leontopithecus	983	986	2	326	2	0.006	0.6	CTGCACGGCGGTAA
Leontopithecus	1007	1007	1	147	5	0.034	3.4	TCTCCCGCAAT
Leontopithecus	1046	1046	1	52	15	0.288	28.8	TTTACCGTGGG
Leontopithecus	1192	1192	1	168	4	0.024	2.4	ATTCCCGCTCT
Leontopithecus	1256	1259	2	208	8	0.038	3.8	TTTGTCGGCGTAAA
Leontopithecus	1301	1314	3	324	0	0	0	TTATCCGGAATACCTCGACGATAC
Leontopithecus	1334	1334	1	177	3	0.017	1.7	CCAGACGCATA
Leontopithecus	1355	1355	1	139	8	0.058	5.8	AATATCGTCTC
Leontopithecus	1367	1367	1	118	9	0.076	7.6	TCTATCGGTTC
Leontopithecus	1437	1437	1	158	1	0.006	0.6	CAAAACGAAAA
Leontopithecus	1487	1487	1	139	7	0.05	5	TTATACGGCTG
Leontopithecus	1514	1514	1	153	1	0.007	0.7	ACATTCGAAGA
Leontopithecus	1529	1529	1	121	5	0.041	4.1	ACTTACGTTAA
Leontopithecus	1543	1543	1	143	20	0.14	14	CTAGACGAAAA
Leontopithecus	1755	1755	1	94	13	0.138	13.8	TTCCACGACCA
Leontopithecus	1866	1866	1	179	7	0.039	3.9	GAGATCGAAAT
Leontopithecus	1927	1927	1	184	1	0.005	0.5	CACTGCGTATT
Leontopithecus	1947	1947	1	127	16	0.126	12.6	ACAGACGAATT
Leontopithecus	2016	2016	1	103	9	0.087	8.7	TATTCCGACTA
Leontopithecus	2083	2091	2	296	6	0.02	2	AATTTCGACTCCTCGAAGT
Leontopithecus	2104	2104	1	127	3	0.024	2.4	ATAACCGAACA
Leontopithecus	2126	2134	2	234	6	0.026	2.6	AGAAGCGGATATTCGCATA
Leontopithecus	2157	2157	1	166	3	0.018	1.8	CAAGACGTCTT
Leontopithecus	2175	2175	1	145	8	0.055	5.5	TGAGCCGTACC
Leontopithecus	2190	2190	1	172	2	0.012	1.2	CTAGGCGTAAA
Leontopithecus	2215	2215	1	156	3	0.019	1.9	CTGGACGTTTA
Leontopithecus	2245	2245	1	138	15	0.109	10.9	CTATACGACCA
Leontopithecus	2273	2283	2	210	0	0	0	ATGCTCGGAAATTTGCGGGTC
Leontopithecus	2340	2340	1	121	13	0.107	10.7	GATTTCGAAGT
Leontopithecus	2461	2461	1	137	0	0	0	TTCACCGTGAC
Leontopithecus	2720	2720	1	119	13	0.109	10.9	ACAACCGACTC
Leontopithecus	2795	2795	1	145	9	0.062	6.2	AAGGGCGAACC
Leontopithecus	2854	2854	1	105	4	0.038	3.8	ATTCTCGGACT
Leontopithecus	2951	2951	1	104	1	0.01	1	GCCTCCGATTT
Leontopithecus	2974	2974	1	165	5	0.03	3	TCCCTCGCTCA
Leontopithecus	3070	3074	2	242	0	0	0	TTAGCCGTACGATTA
Leontopithecus	3366	3366	1	96	2	0.021	2.1	ACATCCGGCCT
Leontopithecus	3454	3454	1	92	11	0.12	12	GATGACGTGAT
Leontopithecus	3466	3466	1	161	11	0.068	6.8	TAGTACGAGAA
Leontopithecus	3517	3522	2	292	0	0	0	GCCTACGATACGGAAT
Leontopithecus	3684	3684	1	149	1	0.007	0.7	ACAACCGTACT
Leontopithecus	3745	3745	1	135	8	0.059	5.9	CTAACCGAAAA
Leontopithecus	3846	3849	2	238	2	0.008	0.8	ATCTCCGACGGAGT
Leontopithecus	3900	3909	2	300	0	0	0	CTTCACGTAATTATCGGAAC
Leontopithecus	3940	3940	1	150	3	0.02	2	ACTTTCGCCAA
Leontopithecus	3978	3990	3	513	0	0	0	CATTTCGGCTTCGAAGCCGCTGC
Leontopithecus	4011	4011	1	165	8	0.048	4.8	CATTTCGTAGA
Leontopithecus	4103	4119	3	450	3	0.007	0.7	ATCAACGGGCCTCGAATGATTCGAGAG
Leontopithecus	4243	4249	2	286	0	0	0	CCTTACGAGTGCGGATT
Leontopithecus	4270	4270	1	147	1	0.007	0.7	ACCTCCGCCCA
Leontopithecus	4306	4306	1	125	5	0.04	4	CTAATCGCCAT
Leontopithecus	4444	4444	1	134	5	0.037	3.7	GCCTACGAGTG
Leontopithecus	4510	4510	1	133	5	0.038	3.8	GATTTCGACTC
Leontopithecus	4613	4613	1	122	8	0.066	6.6	TTTATCGATCT
Leontopithecus	4747	4753	2	236	0	0	0	TTTGCCGCATGCGAAGC
Leontopithecus	4947	4947	1	164	0	0	0	ATATACGCCCT
Leontopithecus	5104	5104	1	92	11	0.12	12	CCCCACGAAAA
Leontopithecus	5172	5172	1	126	3	0.024	2.4	GCTACCGAACT
Leontopithecus	5236	5236	1	91	4	0.044	4.4	TTACCCGTTGA
Leontopithecus	5257	5257	1	142	2	0.014	1.4	CAGAACGCCTT
Leontopithecus	5385	5385	1	128	1	0.008	0.8	TCTAACGAAAT
Leontopithecus	5493	5493	1	101	8	0.079	7.9	GCTCACGTAGA
Leontopithecus	5508	5508	1	139	10	0.072	7.2	CCCATCGCTGG
Leontopithecus	5566	5566	1	136	2	0.015	1.5	TAGTGCGAATT
Leontopithecus	5665	5673	2	196	0	0	0	GCTTACGACAAGCCGACCT
Leontopithecus	5691	5691	1	125	6	0.048	4.8	CTTATCGCTTA
Leontopithecus	5703	5703	1	95	6	0.063	6.3	TCCTCCGTCAG
Leontopithecus	5763	5763	1	103	3	0.029	2.9	CTTACCGGTGC
Leontopithecus	5835	5839	2	278	0	0	0	AACTACGAACGAATT
Leontopithecus	5851	5851	1	94	4	0.043	4.3	ACAGCCGAACT
Leontopithecus	5869	5869	1	121	19	0.157	15.7	TTACACGAGGC
Leontopithecus	6079	6079	1	112	4	0.036	3.6	CACAACGAGGG
Leontopithecus	6092	6092	1	120	0	0	0	ATTAACGTACA
Leontopithecus	6127	6127	1	110	33	0.3	30	TTACACGAGAA
Leontopithecus	6206	6206	1	135	0	0	0	TTTGACGCCCT
Leontopithecus	6280	6280	1	96	1	0.01	1	ACTACCGAGAA
Leontopithecus	6512	6512	1	142	0	0	0	TATTACGTAAA
Leontopithecus	6680	6680	1	142	0	0	0	GCCCCCGTAGC
Leontopithecus	6833	6833	1	93	8	0.086	8.6	TTTATCGGATG
Leontopithecus	6884	6888	2	242	0	0	0	TGGTACGGACGAACA
Leontopithecus	6933	6947	3	321	3	0.009	0.9	ATAACCGGATCGGAGATATCGGTTT
Leontopithecus	6967	6967	1	102	2	0.02	2	AATAACGTGGT
Leontopithecus	7099	7099	1	63	0	0	0	ACATCCGTGAT
Leontopithecus	7112	7112	1	84	3	0.036	3.6	CCCTCCGCTAT
Leontopithecus	7191	7191	1	101	3	0.03	3	TTATCCGTTTT
Leontopithecus	7237	7237	1	147	2	0.014	1.4	AATAGCGCTAT
Leontopithecus	7250	7250	1	135	0	0	0	CTTGGCGCAAT
Leontopithecus	7403	7403	1	135	3	0.022	2.2	ACTCACGCCTT
Leontopithecus	7433	7433	1	104	5	0.048	4.8	CTATCCGCAGG
Leontopithecus	7463	7463	1	122	15	0.123	12.3	AACAACGAGCA
Leontopithecus	7476	7476	1	93	3	0.032	3.2	ACATCCGCAAA
Leontopithecus	7541	7541	1	165	1	0.006	0.6	AGTTTCGCACT
Leontopithecus	7595	7622	5	805	0	0	0	ATCATCGAAATCGCCAACACGTCGTATACCAACGCCTG
Leontopithecus	7680	7680	1	126	4	0.032	3.2	GTATTCGTATT
Leontopithecus	7713	7713	1	111	3	0.027	2.7	ACCCACGTTTC
Leontopithecus	7739	7739	1	119	5	0.042	4.2	ATCAACGAAAA
Leontopithecus	7773	7773	1	172	5	0.029	2.9	TTAATCGCCTA
Leontopithecus	7796	7799	2	200	2	0.01	1	ATTTTCGCCGGGTT
Leontopithecus	7883	7889	2	292	2	0.007	0.7	TTGAGCGTAACCGTCCT
Leontopithecus	8010	8010	1	124	9	0.073	7.3	CACACCGACTC
Leontopithecus	8229	8229	1	166	4	0.024	2.4	CACCTCGAGTG
Leontopithecus	8315	8315	1	129	6	0.047	4.7	AAAGCCGCAGC
Leontopithecus	8337	8337	1	92	8	0.087	8.7	CCTCACGAATC
Leontopithecus	8411	8411	1	194	0	0	0	TCCACCGTTTT
Leontopithecus	8537	8537	1	132	5	0.038	3.8	ATAGCCGCAGT
Leontopithecus	8621	8627	2	362	0	0	0	TATAACGTAATCGCACA
Leontopithecus	8665	8668	2	336	2	0.006	0.6	CAACCCGCCGTAAA
Leontopithecus	8835	8835	1	121	1	0.008	0.8	CCCCTCGCAAA
Leontopithecus	8867	8867	1	104	13	0.125	12.5	ATCAACGAATC
Leontopithecus	8921	8921	1	132	2	0.015	1.5	AATTTCGGTTC
Leontopithecus	9005	9005	1	116	3	0.026	2.6	TCCACCGCTTT
Leontopithecus	9033	9033	1	97	5	0.052	5.2	TTACCCGAGAT
Leontopithecus	9047	9047	1	110	0	0	0	AATTACGGATG
Leontopithecus	9060	9060	1	104	3	0.029	2.9	TAATTCGTTAT
Leontopithecus	9071	9077	2	300	0	0	0	TTACACGCCAACGGTGC
Leontopithecus	9120	9120	1	115	14	0.122	12.2	TTGGACGAGGC
Leontopithecus	9134	9134	1	122	7	0.057	5.7	TATTACGGATC
Leontopithecus	9199	9199	1	122	3	0.025	2.5	GGCCACGGCAT
Leontopithecus	9290	9296	2	246	6	0.024	2.4	TACATCGGCTCCGACTT
Leontopithecus	9320	9320	1	137	0	0	0	TGAGGCGGATT
Leontopithecus	9351	9351	1	139	4	0.029	2.9	TAACACGATTT
Leontopithecus	9389	9389	1	109	7	0.064	6.4	ATTATCGCAGC
Leontopithecus	9467	9467	1	88	12	0.136	13.6	GAACCCGACAA
Leontopithecus	9666	9666	1	101	14	0.139	13.9	TCCTACGATCT
Leontopithecus	9774	9774	1	73	3	0.041	4.1	AATTCCGACCT
Leontopithecus	9938	9938	1	104	4	0.038	3.8	TTAATCGAAAA
Leontopithecus	10027	10027	1	66	5	0.076	7.6	CTCCCCGGGGC
Leontopithecus	10185	10185	1	76	3	0.039	3.9	TAATTCGTGCA
Leontopithecus	10199	10199	1	116	1	0.009	0.9	ATGCACGCCCA
Leontopithecus	10263	10263	1	115	2	0.017	1.7	CCAAACGTACA
Leontopithecus	10317	10317	1	52	3	0.058	5.8	CACTCCGGACT
Leontopithecus	10333	10333	1	113	3	0.027	2.7	ACATGCGTTTA
Leontopithecus	10365	10365	1	75	8	0.107	10.7	CCCTACGAATA
Leontopithecus	10424	10424	1	82	10	0.122	12.2	TTGATCGGACA
Leontopithecus	10455	10455	1	53	1	0.019	1.9	TTGTCCGGTCT
Leontopithecus	10506	10506	1	54	3	0.056	5.6	ACCTCCGTGAA
Leontopithecus	10522	10522	1	124	2	0.016	1.6	CAACCCGCCCA
Leontopithecus	10544	10549	2	156	2	0.013	1.3	ATTCTCGCTCCGGGCC
Leontopithecus	10662	10675	3	387	0	0	0	CATCACGATGCACCACGGCGCTGC
Leontopithecus	10695	10695	1	71	8	0.113	11.3	TATCTCGTCAC
Leontopithecus	10714	10714	1	121	6	0.05	5	TACAGCGCCCC
Leontopithecus	10749	10756	3	348	0	0	0	AGCATCGCCGAACGGGCT
Leontopithecus	10830	10832	2	190	2	0.011	1.1	ATCATCGCGCCTA
Leontopithecus	10863	10863	1	133	1	0.008	0.8	CATCCCGCCCC
Leontopithecus	11020	11020	1	107	5	0.047	4.7	CAATACGTTAA
Leontopithecus	11108	11108	1	59	3	0.051	5.1	ATCTCCGACCA
Leontopithecus	11232	11232	1	94	1	0.011	1.1	TATTACGCTAT
Leontopithecus	11322	11322	1	88	3	0.034	3.4	CTAGACGGGTA
Leontopithecus	11406	11406	1	76	16	0.211	21.1	ATCCACGACCC
Leontopithecus	11444	11444	1	118	6	0.051	5.1	AGGAGCGAGTA
Leontopithecus	11457	11457	1	99	3	0.03	3	AAGCACGCAAA
Leontopithecus	11500	11500	1	59	7	0.119	11.9	CCCCACGGGAG
Leontopithecus	11534	11534	1	100	4	0.04	4	ATAAACGAAAG
Leontopithecus	11579	11579	1	131	2	0.015	1.5	AATTTCGTGCC
Leontopithecus	11591	11601	3	366	0	0	0	GCCACCGCGGCCATACGATTG
Leontopithecus	11625	11628	2	228	0	0	0	GAGCACGGCGTAAA
Leontopithecus	11683	11683	1	117	5	0.043	4.3	TAAGTCGTAGA
Leontopithecus	11716	11716	1	113	2	0.018	1.8	AACTACGAAAG
Leontopithecus	11825	11825	1	111	5	0.045	4.5	TTATTCGCCAG
Leontopithecus	11869	11869	1	113	1	0.009	0.9	CCTGGCGGTGC
Leontopithecus	11883	11883	1	92	3	0.033	3.3	ACATCCGTCTA
Leontopithecus	11908	11918	2	210	2	0.01	1	ATAATCGATACACCCCGATAC
Leontopithecus	11956	11956	1	92	4	0.043	4.3	TATACCGCCAT
Leontopithecus	11984	11984	1	92	15	0.163	16.3	ATGATCGTAAA
Leontopithecus	12015	12015	1	114	2	0.018	1.8	AAAAACGTTAG
Leontopithecus	12083	12083	1	103	4	0.039	3.9	TTACACGATAC
Leontopithecus	12171	12184	3	534	0	0	0	AAGCACGCACACACCGCCCGTCAC
Leontopithecus	12258	12258	1	117	15	0.128	12.8	TAAGTCGTAAC
Leontopithecus	12272	12272	1	162	6	0.037	3.7	GTAAGCGTACT
Leontopithecus	12286	12286	1	175	0	0	0	AAGTGCGCTTG
Leontopithecus	12325	12325	1	117	3	0.026	2.6	GCATCCGGCTT
Leontopithecus	12336	12336	1	48	5	0.104	10.4	ACACCCGGAAG
Leontopithecus	12447	12447	1	136	4	0.029	2.9	ATAGGCGATAG
Leontopithecus	12468	12468	1	187	0	0	0	CTAGGCGCAAT
Leontopithecus	12485	12485	1	90	11	0.122	12.2	AGTACCGTAAG
Leontopithecus	12528	12528	1	100	9	0.09	9	AAAGACGAGTC
Leontopithecus	12600	12610	2	346	2	0.006	0.6	TACCCCGAAACCAAGCGAGCT
Leontopithecus	12643	12643	1	118	3	0.025	2.5	ACACCCGTCTA
Leontopithecus	12684	12684	1	94	4	0.043	4.3	AGTGGCGACAA
Leontopithecus	12696	12696	1	121	8	0.066	6.6	CCTAACGAGCT
Leontopithecus	12738	12738	1	151	4	0.026	2.6	TAGTTCGACTT
Leontopithecus	12896	12896	1	148	7	0.047	4.7	GAAAGCGTTCA
Leontopithecus	12941	12941	1	145	15	0.103	10.3	TTTATCGAACT
Leontopithecus	13023	13023	1	190	0	0	0	CTCCCCGCATA
Leontopithecus	13043	13043	1	160	2	0.013	1.3	CAGACCGAAAC
Leontopithecus	13167	13167	1	138	1	0.007	0.7	GAACTCGGCAA
Leontopithecus	13183	13183	1	167	3	0.018	1.8	AACCCCGCCTG
Leontopithecus	13258	13264	3	411	6	0.015	1.5	TTCAACGGCCGCGGTAC
Leontopithecus	13276	13276	1	146	12	0.082	8.2	CTGACCGTGCA
Leontopithecus	13334	13334	1	161	2	0.012	1.2	CCACACGAGGG
Leontopithecus	13381	13391	2	304	12	0.039	3.9	CTATCCGTGAAGAGGCGGATA
Leontopithecus	13410	13410	1	157	12	0.076	7.6	TAAGACGAGAA
Leontopithecus	13482	13482	1	91	3	0.033	3.3	TTTACCGTCAA
Leontopithecus	13502	13517	3	618	3	0.005	0.5	AATTTCGGTTGGGGCGACCTCGGAGT
Leontopithecus	13536	13536	1	135	8	0.059	5.9	ACCTCCGAAAA
Leontopithecus	13608	13608	1	133	13	0.098	9.8	ATCAACGGACC
Leontopithecus	13635	13635	1	209	1	0.005	0.5	AACAGCGCAAT
Leontopithecus	13660	13660	1	160	15	0.094	9.4	CATATCGATAA
Leontopithecus	13675	13681	2	350	2	0.006	0.6	GTTTACGACCTCGATGT
Leontopithecus	13728	13728	1	110	12	0.109	10.9	GGGTTCGTTTG
Leontopithecus	13739	13739	1	151	5	0.033	3.3	TTCAACGATTA
Leontopithecus	13753	13753	1	121	7	0.058	5.8	TCTTACGTGAT
Leontopithecus	13771	13771	1	123	2	0.016	1.6	CAGACCGGAGC
Leontopithecus	13786	13786	1	176	4	0.023	2.3	CAGGTCGGTTT
Leontopithecus	13819	13819	1	187	5	0.027	2.7	CAGTACGAAAG
Leontopithecus	13855	13855	1	202	2	0.01	1	TAAAGCGCCCT
Leontopithecus	13922	13922	1	98	3	0.031	3.1	GGGCTCGTTAA
Leontopithecus	13940	13940	1	95	6	0.063	6.3	GAGCCCGGTAA
Leontopithecus	14072	14072	1	184	9	0.049	4.9	CAGAACGAAAA
Leontopithecus	14099	14099	1	129	5	0.039	3.9	AATTCCGAAAA
Leontopithecus	14128	14128	1	110	7	0.064	6.4	CCCTACGGAAT
Leontopithecus	14146	14152	2	388	4	0.01	1	CCAATCGCTGACGCCAT
Leontopithecus	14259	14259	1	169	6	0.036	3.6	ATGAACGCCAC
Leontopithecus	14317	14317	1	176	2	0.011	1.1	ATCCTCGCAAC
Leontopithecus	14380	14380	1	232	2	0.009	0.9	AACTACGCACT
Leontopithecus	14392	14399	2	366	2	0.005	0.5	ATTGGCGCACTACGAGCT
Leontopithecus	14470	14470	1	159	13	0.082	8.2	ATAAGCGGCTC
Leontopithecus	14490	14490	1	148	12	0.081	8.1	ACAATCGCTTA
Leontopithecus	14582	14582	1	215	4	0.019	1.9	CTAATCGAGCT
Leontopithecus	14593	14593	1	191	2	0.01	1	CCATTCGACCT
Leontopithecus	14608	14608	1	177	7	0.04	4	GAAGGCGAATC
Leontopithecus	14644	14644	1	183	2	0.011	1.1	GAATACGCTGC
Leontopithecus	14659	14659	1	212	2	0.009	0.9	TCATTCGCCTT
Leontopithecus	14819	14819	1	169	4	0.024	2.4	GAATTCGAACA
Leontopithecus	14834	14845	3	462	0	0	0	ACCCCCGCTTCCGCTACGATCA
Leontopithecus	15068	15076	2	274	0	0	0	CTCTCCGTGCTACCGATTA
Leontopithecus	15121	15121	1	87	3	0.034	3.4	GCTATCGGGCC
Leontopithecus	15134	15134	1	103	3	0.029	2.9	TACCCCGAAAA
Leontopithecus	15158	15158	1	107	2	0.019	1.9	CTTCCCGTGCT
Leontopithecus	15217	15217	1	134	4	0.03	3	GGGACCGTAAT
Leontopithecus	15286	15286	1	190	2	0.011	1.1	GCCATCGTACC
Leontopithecus	15317	15317	1	165	5	0.03	3	ATCCCCGCTCC
Leontopithecus	15561	15561	1	102	2	0.02	2	TCTCACGTGAC
Leontopithecus	15574	15574	1	170	6	0.035	3.5	AAACTCGCCCC
Leontopithecus	15606	15606	1	103	2	0.019	1.9	TTTTCCGTCAA
Leontopithecus	15692	15692	1	106	5	0.047	4.7	AACTCCGCAAA
Leontopithecus	15754	15754	1	121	17	0.14	14	TATTACGACCC
Leontopithecus	16049	16049	1	153	5	0.033	3.3	ATATACGTTTA
Leontopithecus	16137	16137	1	90	3	0.033	3.3	AATACCGTTTC
Leontopithecus	16317	16317	1	92	5	0.054	5.4	CTGAACGCAAA
Leontopithecus	16432	16435	2	264	0	0	0	TCTCCCGCCGTTAG
Leontopithecus	16451	16451	1	99	0	0	0	AAAGGCGGGAG
Leontopithecus	16463	16463	1	99	3	0.03	3	AGCCCCGGCAG
